# Supplementary material for: Patient deaths during the period of prolonged stay in cases of delayed discharge for nonclinical reasons at a university hospital: a cross sectional study
Source: PeerJ. 2022 Jun 17;10:e13596. doi: 10.7717/peerj.13596 (PMC9208369; doi:10.7717/peerj.13596)
Supplement: Supplemental Information 1 [file peerj-10-13596-s001.xlsx]

## Sheet: BB2007_15
ID_CODIF	AGE	SEX	MED_SURG	DATE_ADM	DATE_DISCH	DATE_ED	YEAR_DISCH	LOS	LAS	LPS	GRD	DRG_WEIGHT	ADMISS	RURAL_URB	DEATH
2282383	90.3616	0	0	20/12/2006	01/01/2007	02/01/2007	2007	13	12	1	533	4.7899	1	0	0
2638910	61.4767	0	0	30/12/2006	03/01/2007	12/01/2007	2007	13	4	9	14	2.0401	1	0	0
2276385	85.6767	1	1	29/09/2006	04/01/2007	05/01/2007	2007	98	97	1	558	6.7073	1	0	0
2542835	90.3315	0	0	28/12/2006	04/01/2007	05/01/2007	2007	8	7	1	188	1.0589	1	0	0
2571992	96.6493	1	1	23/12/2006	04/01/2007	05/01/2007	2007	13	12	1	211	2.2182	1	0	0
2573490	83.5699	0	1	31/12/2006	05/01/2007	06/01/2007	2007	6	5	1	236	1.5525	1	1	0
2266647	88.874	0	0	31/12/2006	08/01/2007	09/01/2007	2007	9	8	1	88	1.2016	1	0	0
2288888	69.2849	0	0	06/01/2007	08/01/2007	09/01/2007	2007	3	2	1	172	2.1815	1	0	0
2231921	84.9945	1	0	28/11/2006	09/01/2007	10/01/2007	2007	43	42	1	87	1.6033	1	0	0
2486846	78.2493	1	0	01/12/2006	09/01/2007	12/02/2007	2007	73	39	34	566	2.5994	1	0	1
2514180	79.7178	0	0	19/12/2006	09/01/2007	23/01/2007	2007	35	21	14	429	2.2627	1	0	0
2732386	84.4219	1	0	01/01/2007	09/01/2007	10/01/2007	2007	9	8	1	540	3.619	1	0	0
2826739	59.2658	0	1	19/10/2006	09/01/2007	12/01/2007	2007	85	82	3	173	1.1371	1	0	0
2583953	85.7589	1	0	05/01/2007	10/01/2007	15/01/2007	2007	10	5	5	569	7.012	1	1	0
2771278	71.9753	1	1	25/11/2006	10/01/2007	11/01/2007	2007	47	46	1	483	23.3884	1	0	0
2051256	76.0082	1	1	13/12/2006	11/01/2007	17/01/2007	2007	35	29	6	585	5.9321	1	1	0
2052607	84.8548	1	0	01/01/2007	11/01/2007	22/01/2007	2007	21	10	11	316	1.4619	1	0	0
2265507	93.789	1	0	30/11/2006	11/01/2007	15/01/2007	2007	46	42	4	294	0.9828	1	0	0
2556397	83.2767	0	0	05/01/2007	11/01/2007	12/01/2007	2007	7	6	1	69	0.4568	1	0	0
2521434	87.0027	1	0	02/01/2007	12/01/2007	15/01/2007	2007	13	10	3	274	2.3682	1	1	0
2255011	86.3671	1	0	30/12/2006	15/01/2007	18/01/2007	2007	19	16	3	102	0.6363	1	0	0
2829578	88.7918	0	1	20/12/2006	15/01/2007	19/01/2007	2007	30	26	4	113	3.6694	1	0	0
2228094	81.8877	0	0	12/01/2007	19/01/2007	23/01/2007	2007	11	7	4	416	2.54	1	0	0
2545868	50.4055	0	0	22/12/2006	19/01/2007	27/01/2007	2007	36	28	8	566	2.5994	1	1	1
2643427	89.5918	1	0	19/01/2007	23/01/2007	25/01/2007	2007	6	4	2	188	1.0589	1	0	0
2053819	78.0712	1	1	20/01/2007	24/01/2007	25/01/2007	2007	5	4	1	250	0.8568	1	0	1
2072883	51.7342	1	1	05/12/2006	24/01/2007	08/02/2007	2007	65	50	15	483	23.3884	1	0	0
2177536	89.7123	1	0	26/12/2006	24/01/2007	26/01/2007	2007	31	29	2	127	1.5409	1	0	0
2743946	82.4904	1	0	15/01/2007	24/01/2007	29/01/2007	2007	14	9	5	533	4.7899	1	0	0
2556984	98.0521	1	0	13/12/2006	25/01/2007	28/01/2007	2007	46	43	3	89	1.4089	1	0	0
2621379	60.937	1	0	22/01/2007	25/01/2007	29/01/2007	2007	7	3	4	239	2.0435	1	1	1
2623490	93.2082	1	1	14/01/2007	25/01/2007	29/01/2007	2007	15	11	4	210	3.4579	1	0	0
2829066	77.1863	1	0	07/12/2006	25/01/2007	01/02/2007	2007	56	49	7	89	1.4089	1	0	0
2830305	84.8849	1	0	05/01/2007	25/01/2007	29/01/2007	2007	24	20	4	430	0.5363	1	0	0
2068995	91.5699	1	1	14/12/2006	26/01/2007	31/01/2007	2007	48	43	5	558	6.7073	1	0	0
2147002	88.6932	1	0	17/11/2006	26/01/2007	06/02/2007	2007	81	70	11	468	4.1929	1	0	0
2196974	86.8767	0	0	13/01/2007	26/01/2007	01/02/2007	2007	19	13	6	429	2.2627	1	0	0
2602308	94.0082	1	0	28/12/2006	26/01/2007	08/02/2007	2007	42	29	13	80	1.2405	1	0	0
2609515	84.4493	0	1	18/01/2007	26/01/2007	29/01/2007	2007	11	8	3	2	3.2019	1	1	0
2117065	58.7589	1	0	21/10/2006	29/01/2007	07/02/2007	2007	109	100	9	483	23.3884	1	0	0
2245933	49.0959	0	0	11/12/2006	29/01/2007	13/03/2007	2007	92	49	43	430	1.5529	1	1	0
2265507	93.8493	1	0	20/01/2007	29/01/2007	06/02/2007	2007	17	9	8	89	1.4089	1	0	0
2251078	56.4767	1	0	14/08/2006	30/01/2007	01/02/2007	2007	171	169	2	430	1.5529	1	1	0
2558515	36.5397	1	0	25/01/2007	30/01/2007	06/02/2007	2007	12	5	7	430	1.5529	1	1	0
2605630	79.7096	1	0	23/01/2007	30/01/2007	31/01/2007	2007	8	7	1	12	1.5491	1	0	0
2104925	89.8466	0	0	04/01/2007	31/01/2007	02/02/2007	2007	29	27	2	90	0.8559	1	1	0
2250382	77.2575	1	0	11/01/2007	31/01/2007	02/02/2007	2007	22	20	2	296	1.1063	1	1	0
2474286	85.011	1	0	11/01/2007	31/01/2007	09/02/2007	2007	29	20	9	533	4.7899	1	1	0
2130157	85.6986	1	0	07/12/2006	02/02/2007	05/02/2007	2007	60	57	3	14	2.0401	1	0	0
2552987	79.0548	0	0	27/12/2006	02/02/2007	05/02/2007	2007	40	37	3	113	6.1834	1	0	0
2676443	82.2685	1	0	05/01/2007	02/02/2007	12/02/2007	2007	38	28	10	533	4.7899	1	1	0
2189786	75.789	1	0	31/01/2007	07/02/2007	08/02/2007	2007	8	7	1	172	2.1815	1	0	0
2290952	72.926	1	0	16/01/2007	07/02/2007	09/02/2007	2007	24	22	2	541	2.4392	1	1	0
2555789	80.5863	1	0	28/01/2007	07/02/2007	12/02/2007	2007	15	10	5	320	1.0713	1	1	0
2062621	94	1	0	21/01/2007	08/02/2007	14/02/2007	2007	24	18	6	540	3.619	1	0	1
2175632	71.5479	1	0	02/01/2007	08/02/2007	09/02/2007	2007	38	37	1	584	3.9301	1	0	0
2522227	68.4055	0	0	21/12/2006	08/02/2007	14/02/2007	2007	55	49	6	14	2.0401	1	0	0
2547243	87.4356	0	0	30/01/2007	08/02/2007	09/02/2007	2007	10	9	1	540	3.619	1	0	0
2082096	87.6986	1	0	25/01/2007	12/02/2007	13/02/2007	2007	19	18	1	87	1.6033	1	0	0
2280311	81.9671	1	0	20/01/2007	13/02/2007	14/02/2007	2007	25	24	1	541	2.4392	1	0	0
2115868	72.1096	0	0	09/02/2007	14/02/2007	15/02/2007	2007	6	5	1	173	1.1371	1	0	0
2581676	89.9699	1	0	31/01/2007	14/02/2007	22/02/2007	2007	22	14	8	533	4.7899	1	0	0
2619422	88.2685	1	0	26/01/2007	14/02/2007	23/02/2007	2007	28	19	9	533	4.7899	1	0	0
2189057	89.3973	0	0	12/02/2007	16/02/2007	19/02/2007	2007	7	4	3	569	1.7439	1	0	0
2290854	39.4575	0	0	05/02/2007	16/02/2007	20/02/2007	2007	15	11	4	427	0.9837	1	0	0
2308467	70.1836	0	0	06/12/2006	16/02/2007	19/02/2007	2007	75	72	3	533	4.7899	1	0	0
2475658	79.1726	0	0	10/02/2007	21/02/2007	27/02/2007	2007	17	11	6	541	2.4392	1	0	1
2831529	68.8301	0	0	01/02/2007	21/02/2007	22/02/2007	2007	21	20	1	82	1.9777	1	1	0
2197425	59.3452	0	0	17/01/2007	22/02/2007	29/03/2007	2007	71	36	35	483	23.3884	1	0	0
2277133	81.2137	0	0	30/01/2007	22/02/2007	02/03/2007	2007	31	23	8	810	1.5585	1	0	0
2282486	88.6301	0	0	31/01/2007	22/02/2007	01/03/2007	2007	29	22	7	560	2.6345	1	0	0
2489925	81.8849	1	1	24/01/2007	22/02/2007	01/03/2007	2007	36	29	7	468	4.1929	1	0	0
2533002	75.5452	1	0	27/01/2007	22/02/2007	28/02/2007	2007	32	26	6	14	2.0401	1	0	0
2259649	77.5096	0	0	01/02/2007	23/02/2007	28/02/2007	2007	27	22	5	409	1.0307	1	0	0
2554087	91.4438	0	0	08/02/2007	26/02/2007	05/03/2007	2007	25	18	7	541	2.4392	1	1	0
2576596	73.5671	0	0	16/01/2007	26/02/2007	19/03/2007	2007	62	41	21	541	2.4392	1	1	1
2617667	85.9205	1	0	16/02/2007	26/02/2007	16/03/2007	2007	28	10	18	271	1.6003	1	1	0
2631038	96.0274	1	1	21/02/2007	27/02/2007	02/03/2007	2007	9	6	3	211	2.2182	1	0	0
2811748	61.5836	1	0	22/02/2007	27/02/2007	26/03/2007	2007	32	5	27	532	2.0751	1	0	1
2244536	83.7178	1	0	01/02/2007	01/03/2007	06/03/2007	2007	33	28	5	14	2.0401	1	0	0
2615032	77.463	1	0	24/02/2007	01/03/2007	02/03/2007	2007	6	5	1	320	1.0713	1	0	0
2799131	87.1068	0	0	04/02/2007	01/03/2007	05/03/2007	2007	29	25	4	205	1.723	1	0	0
2820412	62.5945	0	0	13/02/2007	01/03/2007	20/03/2007	2007	35	16	19	203	1.8166	1	1	1
2194332	65.8164	0	0	09/02/2007	02/03/2007	07/03/2007	2007	26	21	5	203	1.8166	1	1	0
2484968	77.3699	1	0	12/02/2007	02/03/2007	06/03/2007	2007	22	18	4	14	2.0401	1	0	0
2496389	94.589	1	1	06/02/2007	02/03/2007	05/03/2007	2007	27	24	3	585	5.9321	1	0	0
2204740	100.036	1	0	19/02/2007	05/03/2007	08/03/2007	2007	17	14	3	562	3.2618	1	0	1
2545583	84.0329	1	0	26/02/2007	06/03/2007	23/03/2007	2007	25	8	17	116	3.6694	1	0	0
2619104	82.5918	1	0	02/03/2007	06/03/2007	09/03/2007	2007	7	4	3	429	2.2627	1	0	1
2498831	37.0658	0	0	30/12/2006	07/03/2007	17/03/2007	2007	77	67	10	823	10.2665	1	0	0
2568018	74.9041	1	0	22/02/2007	08/03/2007	14/03/2007	2007	20	14	6	813	0.8897	1	0	0
2634704	78.5096	0	0	28/02/2007	08/03/2007	13/03/2007	2007	13	8	5	429	2.2627	1	0	0
2641001	67.7315	0	0	23/11/2006	08/03/2007	27/03/2007	2007	124	105	19	430	1.5529	1	0	0
2051697	74.0055	1	1	02/03/2007	13/03/2007	26/03/2007	2007	24	11	13	210	3.4579	1	0	0
2261682	95.126	0	0	08/03/2007	13/03/2007	22/03/2007	2007	14	5	9	14	2.0401	1	0	1
2304283	89.4247	0	0	23/02/2007	13/03/2007	14/03/2007	2007	19	18	1	403	2.8259	1	0	0
2488786	47.2329	1	0	09/03/2007	14/03/2007	20/03/2007	2007	11	5	6	426	0.7769	1	0	0
2590035	83.0685	1	0	02/02/2007	14/03/2007	30/03/2007	2007	56	40	16	544	6.9436	1	0	0
2759653	80.6137	1	0	11/02/2007	15/03/2007	28/03/2007	2007	45	32	13	533	4.7899	1	0	0
2279215	89.0411	1	0	13/03/2007	20/03/2007	02/04/2007	2007	20	7	13	271	1.6003	1	0	0
2619626	77.7397	0	0	11/03/2007	21/03/2007	22/03/2007	2007	11	10	1	321	1.2222	1	0	0
2130810	73.2603	1	1	07/02/2007	22/03/2007	30/03/2007	2007	51	43	8	550	5.9022	1	1	0
2518671	83.2712	0	0	01/02/2007	22/03/2007	29/03/2007	2007	56	49	7	88	1.2016	1	0	0
2031316	84.2904	0	1	09/03/2007	23/03/2007	27/03/2007	2007	18	14	4	560	2.6345	1	0	0
2304599	83.4904	1	0	24/01/2007	23/03/2007	02/04/2007	2007	68	58	10	561	4.4519	1	1	0
2508082	88.6521	1	0	07/03/2007	23/03/2007	04/04/2007	2007	28	16	12	101	1.0179	1	0	0
2518826	84.8767	1	0	09/03/2007	23/03/2007	28/03/2007	2007	19	14	5	320	1.0713	1	1	0
2528353	90.9808	1	0	10/03/2007	23/03/2007	29/03/2007	2007	19	13	6	127	1.5409	1	0	1
2280311	82.1151	1	1	02/03/2007	26/03/2007	09/04/2007	2007	38	24	14	818	3.8297	1	0	0
2579556	82.6055	0	1	29/01/2007	26/03/2007	28/03/2007	2007	58	56	2	558	6.7073	1	0	0
2132493	64.7397	1	0	24/03/2007	27/03/2007	23/08/2007	2007	152	3	149	426	0.7769	1	1	0
2587279	57.5041	1	0	15/03/2007	27/03/2007	21/05/2007	2007	67	12	55	542	1.4478	1	0	0
2833801	87.1041	0	0	16/03/2007	27/03/2007	29/03/2007	2007	13	11	2	14	2.0401	1	0	0
2499161	84.2795	1	0	17/03/2007	28/03/2007	09/04/2007	2007	23	11	12	294	0.9828	1	1	0
2789520	67.0164	0	0	21/03/2007	29/03/2007	03/04/2007	2007	13	8	5	426	0.7769	1	0	0
2518203	73.8603	0	0	24/02/2007	30/03/2007	23/04/2007	2007	58	34	24	550	5.9022	1	0	0
2731761	75.3288	1	0	23/02/2007	30/03/2007	07/04/2007	2007	43	35	8	475	4.7228	1	0	0
2194013	95.0082	0	0	26/03/2007	02/04/2007	08/04/2007	2007	13	7	6	552	7.6572	1	0	1
2232707	104.203	1	0	14/03/2007	02/04/2007	03/04/2007	2007	20	19	1	296	1.1063	1	0	0
2832837	54.6356	0	0	27/02/2007	02/04/2007	20/04/2007	2007	52	34	18	810	2.5674	1	0	0
2050507	84.2082	1	1	18/03/2007	04/04/2007	10/04/2007	2007	23	17	6	211	2.2182	1	0	0
2541643	92.1753	1	0	30/03/2007	04/04/2007	11/04/2007	2007	12	5	7	14	2.0401	1	0	0
2751179	77.3123	1	0	27/03/2007	04/04/2007	05/04/2007	2007	9	8	1	552	3.416	1	0	1
2250963	84.7205	0	1	12/03/2007	11/04/2007	13/04/2007	2007	32	30	2	550	5.9022	1	0	0
2298986	87.0822	1	0	08/02/2007	11/04/2007	13/04/2007	2007	64	62	2	414	1.6409	1	1	0
2586609	76.0329	0	0	21/02/2007	11/04/2007	20/04/2007	2007	58	49	9	402	1.7901	1	0	0
2241594	79.9397	0	0	24/03/2007	13/04/2007	16/04/2007	2007	23	20	3	121	2.658	1	0	0
2268703	76.5288	0	1	27/03/2007	13/04/2007	18/04/2007	2007	22	17	5	75	3.0259	0	0	0
2525290	67.3068	0	0	10/04/2007	13/04/2007	17/04/2007	2007	7	3	4	557	3.8105	1	0	1
2078681	73.7507	0	1	30/03/2007	16/04/2007	17/05/2007	2007	48	17	31	1	5.1967	1	0	0
2478971	86.1918	1	1	23/03/2007	16/04/2007	18/04/2007	2007	26	24	2	818	3.8297	1	0	0
2486781	82.1836	0	0	08/04/2007	16/04/2007	17/04/2007	2007	9	8	1	101	1.0179	1	0	0
2528901	97.0164	0	1	23/03/2007	16/04/2007	18/04/2007	2007	26	24	2	818	3.8297	1	0	0
2776887	70.7945	1	0	04/04/2007	16/04/2007	17/04/2007	2007	13	12	1	297	0.5799	1	0	0
2593633	80.4795	0	0	12/03/2007	17/04/2007	27/04/2007	2007	46	36	10	127	1.5409	1	1	0
2670186	90.1014	1	0	17/03/2007	17/04/2007	19/04/2007	2007	33	31	2	102	0.6363	1	0	0
2556301	86.1479	1	0	13/04/2007	18/04/2007	19/04/2007	2007	6	5	1	541	2.4392	1	0	0
2562614	74.8822	1	0	15/02/2007	18/04/2007	20/04/2007	2007	64	62	2	533	4.7899	1	0	0
2771317	92.8767	1	0	10/04/2007	18/04/2007	19/04/2007	2007	9	8	1	127	1.5409	1	1	0
2619614	44.2795	1	0	27/03/2007	19/04/2007	08/05/2007	2007	42	23	19	430	1.5529	1	0	0
2527429	83.0247	1	1	14/03/2007	20/04/2007	26/04/2007	2007	43	37	6	581	7.012	1	0	0
2608348	84.7479	1	0	02/04/2007	23/04/2007	30/04/2007	2007	28	21	7	14	2.0401	1	0	0
2051039	82.0575	0	0	12/04/2007	24/04/2007	26/04/2007	2007	14	12	2	203	1.8166	1	0	0
2112299	82.4027	1	0	13/04/2007	24/04/2007	01/05/2007	2007	18	11	7	127	1.5409	1	0	0
2295294	76.8877	0	0	16/04/2007	24/04/2007	25/04/2007	2007	9	8	1	541	2.4392	1	0	0
2834811	77.2192	1	0	12/04/2007	24/04/2007	30/04/2007	2007	18	12	6	548	6.9436	0	1	1
2533936	76.3205	0	1	29/03/2007	25/04/2007	17/05/2007	2007	49	27	22	797	2.1853	0	0	0
2832138	64.2685	1	0	18/04/2007	25/04/2007	27/04/2007	2007	9	7	2	205	1.723	1	0	0
2569819	84.9123	1	0	09/04/2007	27/04/2007	02/05/2007	2007	23	18	5	127	1.5409	1	0	0
2251144	65.3178	1	1	15/02/2007	02/05/2007	03/05/2007	2007	77	76	1	756	2.3623	0	0	0
2568849	85.3315	1	1	28/02/2007	03/05/2007	11/05/2007	2007	72	64	8	113	6.1834	1	0	0
2559074	46.8082	1	0	23/02/2007	04/05/2007	16/05/2007	2007	82	70	12	357	2.1593	1	0	0
2638884	97.0603	1	0	24/04/2007	04/05/2007	07/05/2007	2007	13	10	3	101	1.0179	1	0	0
2086802	86.5315	1	1	01/04/2007	09/05/2007	10/05/2007	2007	39	38	1	294	0.9828	1	0	0
2549419	85.4137	0	0	12/04/2007	09/05/2007	10/05/2007	2007	28	27	1	429	2.2627	0	0	0
2643427	89.8822	1	0	02/05/2007	10/05/2007	11/05/2007	2007	9	8	1	80	1.2405	1	0	0
2769307	60.9726	1	0	20/04/2007	10/05/2007	11/05/2007	2007	21	20	1	874	3.8096	1	1	0
2833343	91.2712	1	0	02/05/2007	11/05/2007	14/05/2007	2007	12	9	3	248	0.7077	1	0	0
2195923	56.4329	0	0	28/04/2007	14/05/2007	05/06/2007	2007	38	16	22	544	3.5968	1	0	0
2052491	78.811	0	0	21/04/2007	15/05/2007	17/05/2007	2007	26	24	2	1	5.1967	1	0	0
2041149	35.0603	0	0	04/05/2007	16/05/2007	18/06/2007	2007	45	12	33	428	0.6995	1	0	0
2533381	82.9616	0	0	10/05/2007	16/05/2007	17/05/2007	2007	7	6	1	761	1.9495	1	1	0
2539947	76.7315	1	0	25/03/2007	16/05/2007	17/05/2007	2007	53	52	1	127	1.5409	1	0	0
2653975	91.0384	0	0	05/05/2007	16/05/2007	17/05/2007	2007	12	11	1	533	4.7899	1	0	0
2164981	76.3123	0	1	12/05/2007	17/05/2007	25/05/2007	2007	13	5	8	253	1.3939	1	0	0
2287032	44.5123	0	0	14/05/2007	17/05/2007	26/06/2007	2007	43	3	40	430	1.5529	1	1	0
2235675	79.9397	0	0	21/04/2007	22/05/2007	23/05/2007	2007	32	31	1	102	0.6363	1	0	0
2583983	38.5781	1	0	15/05/2007	22/05/2007	29/05/2007	2007	14	7	7	430	1.5529	1	0	0
2595637	72.9096	0	0	25/04/2007	22/05/2007	23/05/2007	2007	28	27	1	483	23.3884	1	0	0
2814740	90.2164	0	0	05/05/2007	22/05/2007	23/05/2007	2007	18	17	1	533	4.7899	1	1	0
2113654	89.2082	1	0	04/05/2007	25/05/2007	28/05/2007	2007	24	21	3	568	3.7528	1	0	0
2560682	76.263	0	0	20/05/2007	25/05/2007	28/05/2007	2007	8	5	3	832	0.879	1	0	0
2055590	70.7836	1	0	17/05/2007	27/05/2007	29/05/2007	2007	12	10	2	10	2.2247	1	1	0
2065179	76.4904	1	0	03/04/2007	29/05/2007	31/05/2007	2007	58	56	2	121	2.658	1	0	0
2211898	46.589	1	0	19/05/2007	29/05/2007	04/06/2007	2007	16	10	6	424	2.54	1	0	0
2283011	60.3808	0	0	13/04/2007	29/05/2007	13/06/2007	2007	61	46	15	14	2.0401	1	1	0
2496145	81.3096	0	0	02/05/2007	29/05/2007	30/05/2007	2007	28	27	1	14	2.0401	1	0	0
2558759	83.7808	1	0	09/05/2007	29/05/2007	30/05/2007	2007	21	20	1	90	0.8559	1	0	0
2570561	78.1781	0	1	14/04/2007	29/05/2007	30/05/2007	2007	46	45	1	483	23.3884	1	0	0
2836228	96.7014	1	0	17/05/2007	29/05/2007	30/05/2007	2007	13	12	1	395	1.0884	1	0	0
2646624	71.3452	0	0	11/05/2007	30/05/2007	04/06/2007	2007	24	19	5	88	1.2016	1	0	0
2137440	83.9479	0	0	24/04/2007	31/05/2007	05/06/2007	2007	42	37	5	569	1.7439	1	0	0
2307855	76.526	0	0	15/05/2007	31/05/2007	04/06/2007	2007	20	16	4	11	1.2918	1	0	0
2569819	84.9973	1	1	16/05/2007	31/05/2007	02/06/2007	2007	17	15	2	210	3.4579	1	0	0
2640910	63.8274	0	0	15/05/2007	31/05/2007	01/06/2007	2007	17	16	1	82	1.9777	1	0	0
2554033	54.5534	1	0	07/05/2007	01/06/2007	04/06/2007	2007	28	25	3	10	2.2247	0	0	0
2578393	88.1589	1	1	24/05/2007	04/06/2007	05/06/2007	2007	12	11	1	818	3.8297	1	0	0
2587111	76.4795	1	0	17/05/2007	04/06/2007	07/06/2007	2007	21	18	3	244	1.2033	0	1	0
2605094	87.7288	1	1	20/05/2007	05/06/2007	06/06/2007	2007	17	16	1	211	2.2182	1	0	0
2577347	90.9096	0	0	04/06/2007	06/06/2007	07/06/2007	2007	3	2	1	566	2.5994	1	0	0
2497819	79.6438	0	0	16/05/2007	07/06/2007	08/06/2007	2007	23	22	1	810	2.5674	1	0	0
2782239	78.4055	1	0	21/05/2007	07/06/2007	08/06/2007	2007	18	17	1	14	2.0401	1	1	0
2195923	56.5397	0	0	06/06/2007	11/06/2007	14/07/2007	2007	38	5	33	34	1.4888	1	0	0
2030209	82.0658	1	0	31/05/2007	12/06/2007	14/06/2007	2007	14	12	2	101	1.0179	1	1	0
2086802	86.6301	1	1	31/05/2007	13/06/2007	15/06/2007	2007	15	13	2	113	6.1834	1	0	0
2126440	84.8904	1	1	02/06/2007	13/06/2007	15/06/2007	2007	13	11	2	211	2.2182	1	0	0
2278995	60.9753	0	1	03/06/2007	13/06/2007	13/07/2007	2007	40	10	30	211	2.2182	1	1	0
2745025	77.1562	0	0	25/05/2007	13/06/2007	18/06/2007	2007	24	19	5	239	2.0435	1	0	0
2827392	76.7425	0	1	04/06/2007	13/06/2007	15/06/2007	2007	11	9	2	131	0.9414	1	1	0
2831529	69.137	0	0	08/06/2007	13/06/2007	14/06/2007	2007	6	5	1	541	2.4392	1	1	0
2833131	72.2192	0	1	29/05/2007	13/06/2007	22/06/2007	2007	24	15	9	77	1.8046	0	1	0
2241645	82.9479	1	1	12/06/2007	15/06/2007	19/06/2007	2007	7	3	4	219	1.3251	1	0	0
2268045	84.1096	1	0	23/05/2007	15/06/2007	18/06/2007	2007	26	23	3	14	2.0401	1	0	0
2293385	86.9041	0	1	06/06/2007	15/06/2007	19/06/2007	2007	13	9	4	569	1.7439	1	0	1
2530598	85.6658	1	1	06/06/2007	15/06/2007	29/06/2007	2007	23	9	14	211	2.2182	1	0	0
2753687	80.7589	0	0	14/06/2007	15/06/2007	18/06/2007	2007	4	1	3	82	1.9777	1	0	0
2511898	83.4466	1	0	23/05/2007	18/06/2007	19/06/2007	2007	27	26	1	14	2.0401	1	0	0
2818493	58.3041	0	0	07/06/2007	18/06/2007	21/06/2007	2007	14	11	3	541	2.4392	0	0	1
2830598	51.7233	1	0	29/05/2007	18/06/2007	23/06/2007	2007	25	20	5	172	2.1815	1	0	1
2062107	82.5644	1	0	19/05/2007	20/06/2007	25/06/2007	2007	37	32	5	141	3.1755	1	0	0
2221993	75.211	1	1	14/06/2007	20/06/2007	21/06/2007	2007	7	6	1	249	1.238	1	0	0
2769097	82.4247	1	0	06/06/2007	20/06/2007	22/06/2007	2007	16	14	2	533	4.7899	1	0	0
2835785	84.4767	0	1	30/04/2007	20/06/2007	21/06/2007	2007	52	51	1	757	1.9025	1	1	0
2556434	96.5534	1	0	21/06/2007	27/06/2007	28/06/2007	2007	7	6	1	102	0.6363	1	0	0
2591358	51.9425	1	0	06/05/2007	28/06/2007	17/07/2007	2007	72	53	19	430	1.5529	1	0	0
2619838	67.6603	1	0	16/06/2007	28/06/2007	29/06/2007	2007	13	12	1	812	1.5585	1	0	0
2766257	55.589	1	0	28/05/2007	28/06/2007	10/07/2007	2007	43	31	12	430	1.5529	1	0	0
2509377	74.1068	0	1	21/05/2007	29/06/2007	02/07/2007	2007	42	39	3	585	5.9321	1	0	0
2653775	90.0466	0	0	16/06/2007	29/06/2007	02/07/2007	2007	16	13	3	15	1.5191	1	0	0
2041023	88.8384	1	0	05/06/2007	06/07/2007	14/07/2007	2007	39	31	8	138	0.7602	1	0	0
2046192	82.3123	0	0	21/06/2007	06/07/2007	09/07/2007	2007	18	15	3	10	2.2247	1	0	0
2564205	76.3836	0	1	26/06/2007	06/07/2007	31/07/2007	2007	35	10	25	558	6.7073	1	1	1
2567678	50.2986	0	0	09/06/2007	06/07/2007	19/07/2007	2007	40	27	13	582	2.117	1	0	0
2790543	65.3671	0	1	21/06/2007	06/07/2007	09/07/2007	2007	18	15	3	818	3.8297	0	0	0
2475754	83.8767	1	1	20/06/2007	09/07/2007	10/07/2007	2007	20	19	1	817	4.5638	0	0	0
2835380	29.4685	0	1	27/04/2007	11/07/2007	04/10/2007	2007	160	75	85	483	23.3884	1	0	0
2241819	85.3973	0	0	03/07/2007	13/07/2007	16/07/2007	2007	13	10	3	102	0.6363	1	1	0
2481873	86.0904	1	0	26/06/2007	13/07/2007	16/07/2007	2007	20	17	3	810	2.5674	1	0	0
2562774	39.1233	0	0	02/07/2007	16/07/2007	22/07/2007	2007	20	14	6	714	2.0234	1	0	0
2079814	90.9068	1	0	14/07/2007	17/07/2007	21/07/2007	2007	7	3	4	366	1.9567	1	0	1
2201476	50.8438	1	0	21/04/2007	19/07/2007	16/08/2007	2007	117	89	28	483	23.3884	1	0	0
2605370	90.4603	1	0	08/06/2007	19/07/2007	31/07/2007	2007	53	41	12	551	1.9413	1	0	1
2801735	74.6466	0	0	18/06/2007	19/07/2007	08/08/2007	2007	51	31	20	810	2.5674	1	0	0
2819812	54.4438	0	1	10/04/2007	19/07/2007	27/07/2007	2007	108	100	8	483	23.3884	1	0	0
2063494	64.6959	0	0	18/07/2007	20/07/2007	24/07/2007	2007	6	2	4	346	1.8554	1	0	0
2621184	75.5315	1	1	02/07/2007	20/07/2007	31/07/2007	2007	29	18	11	468	4.1929	1	0	0
2817434	53.2493	1	0	18/07/2007	20/07/2007	31/07/2007	2007	13	2	11	82	1.9777	1	0	0
2518830	77.7342	0	0	04/06/2007	23/07/2007	31/07/2007	2007	57	49	8	533	4.7899	1	0	0
2206344	92.5562	0	0	09/07/2007	24/07/2007	29/07/2007	2007	20	15	5	569	1.7439	1	0	1
2642960	70.4411	1	0	01/07/2007	24/07/2007	03/08/2007	2007	33	23	10	14	2.0401	1	0	0
2784909	47.526	1	0	14/06/2007	26/07/2007	23/08/2007	2007	70	42	28	558	6.7073	1	0	1
2605702	93.126	1	0	13/07/2007	27/07/2007	01/08/2007	2007	19	14	5	533	4.7899	1	0	0
2673753	79.2959	1	1	12/07/2007	30/07/2007	02/08/2007	2007	21	18	3	211	2.2182	1	0	0
2231459	84.4411	1	1	13/06/2007	31/07/2007	01/08/2007	2007	49	48	1	555	7.6572	1	0	0
2591870	61.9425	0	0	23/07/2007	31/07/2007	01/08/2007	2007	9	8	1	14	2.0401	1	0	0
2222633	87.6411	1	1	19/07/2007	01/08/2007	03/08/2007	2007	15	13	2	211	2.2182	1	0	0
2283409	91.3836	0	0	10/07/2007	01/08/2007	02/08/2007	2007	23	22	1	172	2.1815	1	0	0
2476624	86.2411	1	1	26/07/2007	02/08/2007	04/08/2007	2007	9	7	2	211	2.2182	1	0	0
2189952	89.2247	1	0	06/07/2007	03/08/2007	06/08/2007	2007	31	28	3	271	1.6003	1	0	0
2183956	85.1452	1	0	14/07/2007	06/08/2007	11/08/2007	2007	28	23	5	80	1.2405	1	0	1
2209443	67.9315	0	1	05/07/2007	06/08/2007	07/08/2007	2007	33	32	1	585	5.9321	1	0	0
2267184	64.663	0	0	18/07/2007	06/08/2007	08/08/2007	2007	21	19	2	540	3.619	1	0	0
2190704	83.9781	1	1	24/07/2007	07/08/2007	10/08/2007	2007	17	14	3	211	2.2182	1	0	0
2659140	83.2603	1	1	26/07/2007	07/08/2007	08/08/2007	2007	13	12	1	818	3.8297	1	0	0
2192777	87.1397	0	0	04/07/2007	08/08/2007	21/08/2007	2007	48	35	13	468	4.1929	1	0	0
2226719	91.6164	1	0	17/07/2007	09/08/2007	20/08/2007	2007	34	23	11	101	1.0179	1	1	0
2839784	69.0685	0	0	27/07/2007	13/08/2007	22/08/2007	2007	26	17	9	483	23.3884	1	1	0
2559074	47.1014	1	0	24/07/2007	14/08/2007	31/08/2007	2007	38	21	17	552	3.416	0	0	0
2840345	92.6877	1	0	05/08/2007	14/08/2007	23/08/2007	2007	18	9	9	836	4.0904	1	1	0
2206752	89.337	1	0	02/08/2007	16/08/2007	17/08/2007	2007	15	14	1	544	3.5968	1	0	0
2074050	84.7123	1	0	15/07/2007	17/08/2007	20/08/2007	2007	36	33	3	101	1.0179	1	0	0
2766429	77.8767	0	1	17/07/2007	17/08/2007	20/08/2007	2007	34	31	3	794	6.377	1	1	0
2146312	87.6384	1	0	01/08/2007	20/08/2007	21/08/2007	2007	20	19	1	541	2.4392	1	0	0
2571906	80.9671	1	0	09/08/2007	20/08/2007	25/08/2007	2007	16	11	5	533	4.7899	1	0	0
2838568	79.474	0	1	29/06/2007	20/08/2007	21/08/2007	2007	53	52	1	794	6.377	1	1	0
2139197	71.6904	0	0	03/08/2007	22/08/2007	23/08/2007	2007	20	19	1	14	2.0401	1	0	0
2311631	81.9753	0	1	17/07/2007	24/08/2007	27/08/2007	2007	41	38	3	148	3.1755	1	0	0
2644218	78.3808	1	1	10/08/2007	24/08/2007	27/08/2007	2007	17	14	3	211	2.2182	1	1	0
2641364	54.6685	0	1	29/04/2007	27/08/2007	10/09/2007	2007	134	120	14	483	23.3884	1	0	0
2523495	83.8959	1	1	04/08/2007	28/08/2007	29/08/2007	2007	25	24	1	149	1.9597	1	0	0
2841266	60.011	0	0	27/08/2007	29/08/2007	04/09/2007	2007	8	2	6	450	0.5363	1	1	0
2576870	79.7781	0	0	17/08/2007	04/09/2007	05/09/2007	2007	19	18	1	563	1.8196	0	0	0
2592602	71.5452	0	1	15/08/2007	04/09/2007	05/09/2007	2007	21	20	1	110	4.3762	0	0	0
2233514	58.8	0	1	07/07/2007	07/09/2007	04/12/2007	2007	150	62	88	483	23.3884	1	1	0
2616761	87.4548	1	1	09/08/2007	07/09/2007	11/09/2007	2007	33	29	4	468	4.1929	1	0	0
2648950	63.9315	1	1	20/08/2007	09/09/2007	25/09/2007	2007	36	20	16	210	3.4579	1	0	0
2523554	62.8055	0	0	14/08/2007	18/09/2007	04/12/2007	2007	112	35	77	810	2.5674	0	1	0
2599234	67	0	0	19/08/2007	18/09/2007	02/10/2007	2007	44	30	14	297	0.5799	0	0	0
2060820	51.9123	0	0	23/08/2007	19/09/2007	20/09/2007	2007	28	27	1	82	1.9777	0	0	0
2522188	83.3205	1	1	13/09/2007	20/09/2007	21/09/2007	2007	8	7	1	211	2.2182	1	0	0
2056025	75.3479	0	0	26/08/2007	25/09/2007	26/09/2007	2007	31	30	1	321	0.6773	1	0	0
2214026	89.1863	1	0	14/09/2007	25/09/2007	27/09/2007	2007	13	11	2	395	1.0884	1	0	0
2242057	61.5425	0	0	10/08/2007	25/09/2007	27/09/2007	2007	48	46	2	294	0.9828	1	1	0
2533936	76.6849	0	1	18/09/2007	25/09/2007	27/09/2007	2007	9	7	2	225	1.1213	0	0	0
2556131	76.0219	0	0	24/07/2007	25/09/2007	11/10/2007	2007	79	63	16	532	2.0751	1	1	0
2620892	79.4822	1	0	15/09/2007	25/09/2007	26/09/2007	2007	11	10	1	271	1.6003	1	0	0
2294168	75.4329	1	0	11/09/2007	27/09/2007	28/09/2007	2007	17	16	1	141	1.0704	1	0	0
2585272	40.789	0	1	16/09/2007	28/09/2007	25/10/2007	2007	39	12	27	818	3.8297	0	0	0
2753602	70.3589	0	1	11/09/2007	28/09/2007	01/10/2007	2007	20	17	3	8	1.4076	1	1	0
2840371	51.926	0	0	08/08/2007	28/09/2007	03/12/2007	2007	117	51	66	533	4.7899	1	0	0
2840960	60.1342	0	0	20/08/2007	28/09/2007	10/10/2007	2007	51	39	12	470	0	1	0	1
2842274	80.2	1	0	22/09/2007	28/09/2007	01/10/2007	2007	9	6	3	14	2.0401	1	0	0
2553180	88.1781	1	0	17/09/2007	01/10/2007	02/10/2007	2007	15	14	1	188	1.0589	1	1	0
2841852	64.1233	0	1	14/09/2007	01/10/2007	24/10/2007	2007	40	17	23	767	0.9717	1	1	0
2221993	75.4986	1	1	28/09/2007	02/10/2007	04/10/2007	2007	6	4	2	249	1.238	1	0	0
2232530	94.3973	1	0	19/09/2007	02/10/2007	03/10/2007	2007	14	13	1	541	2.4392	1	1	0
2737111	78.3041	0	0	07/09/2007	02/10/2007	03/10/2007	2007	26	25	1	331	1.2222	1	1	0
2593590	90.1342	1	0	24/09/2007	03/10/2007	04/10/2007	2007	10	9	1	102	0.6363	1	0	0
2029773	81.5425	1	0	01/10/2007	04/10/2007	05/10/2007	2007	4	3	1	139	0.7602	1	0	0
2495418	87.6795	1	0	24/09/2007	04/10/2007	06/10/2007	2007	12	10	2	533	4.7899	1	0	1
2569071	90.8575	1	0	08/09/2007	04/10/2007	05/10/2007	2007	27	26	1	810	2.5674	1	0	0
2584762	81.6219	1	0	23/09/2007	05/10/2007	08/10/2007	2007	15	12	3	102	0.6363	1	0	0
2597328	77.5808	1	0	26/09/2007	05/10/2007	08/10/2007	2007	12	9	3	810	2.5674	1	0	0
2786899	79.1041	1	0	15/09/2007	05/10/2007	08/10/2007	2007	23	20	3	14	2.0401	1	0	0
2479752	74.7781	0	0	12/09/2007	10/10/2007	16/10/2007	2007	34	28	6	483	23.3884	1	1	0
2485238	83.3479	1	1	28/09/2007	15/10/2007	16/10/2007	2007	18	17	1	818	3.8297	1	0	0
2789634	30.9123	1	0	02/10/2007	15/10/2007	16/10/2007	2007	14	13	1	430	1.5529	1	0	0
2842267	73.5397	1	0	21/09/2007	16/10/2007	17/10/2007	2007	26	25	1	24	1.1222	1	1	0
2839460	62.0877	0	1	19/07/2007	17/10/2007	09/11/2007	2007	113	90	23	468	4.1929	1	0	0
2797524	60.7178	0	0	16/10/2007	18/10/2007	19/10/2007	2007	3	2	1	101	1.0179	1	1	0
2156533	79.3671	0	0	08/10/2007	22/10/2007	23/11/2007	2007	46	14	32	569	1.7439	1	1	0
2207560	66.8274	0	0	13/10/2007	22/10/2007	09/11/2007	2007	27	9	18	138	1.2132	1	0	1
2531383	90.8466	0	0	06/09/2007	22/10/2007	23/10/2007	2007	47	46	1	541	2.4392	1	0	0
2034277	85.663	0	0	01/10/2007	23/10/2007	25/10/2007	2007	24	22	2	810	2.5674	1	0	0
2093503	89.863	0	0	12/10/2007	26/10/2007	06/11/2007	2007	25	14	11	80	1.2405	1	0	0
2279215	89.6219	1	0	18/09/2007	26/10/2007	31/10/2007	2007	43	38	5	271	1.6003	1	0	0
2492920	86.9589	1	0	12/10/2007	26/10/2007	29/10/2007	2007	17	14	3	810	2.5674	1	0	0
2762551	90.5534	1	0	27/09/2007	26/10/2007	10/11/2007	2007	44	29	15	321	0.6773	1	0	0
2193474	94.3425	1	1	13/10/2007	29/10/2007	02/11/2007	2007	20	16	4	369	0.3786	1	0	0
2559392	69.3342	1	0	11/10/2007	29/10/2007	20/11/2007	2007	40	18	22	320	1.0713	1	0	0
2190489	84.8192	0	0	21/09/2007	31/10/2007	02/11/2007	2007	42	40	2	14	2.0401	0	1	0
2523110	74.3781	0	1	11/08/2007	31/10/2007	06/11/2007	2007	87	81	6	549	10.243	1	1	0
2817434	53.5151	1	0	26/10/2007	31/10/2007	05/11/2007	2007	10	5	5	173	1.1371	1	0	1
2193163	71.7589	0	1	22/09/2007	06/11/2007	07/11/2007	2007	46	45	1	14	2.0401	1	0	0
2205748	85.2795	0	0	23/10/2007	06/11/2007	07/11/2007	2007	15	14	1	14	2.0401	1	0	0
2520226	86.6822	1	1	12/08/2007	06/11/2007	15/12/2007	2007	125	86	39	564	4.8852	1	0	0
2629289	83.9397	1	0	15/10/2007	06/11/2007	08/11/2007	2007	24	22	2	810	2.5674	1	0	0
2475495	87.7123	0	0	03/11/2007	08/11/2007	09/11/2007	2007	6	5	1	14	2.0401	1	1	0
2530810	80.1178	0	0	24/10/2007	08/11/2007	09/11/2007	2007	16	15	1	810	2.5674	1	1	0
2041023	89.1699	1	0	07/11/2007	09/11/2007	12/11/2007	2007	5	2	3	127	1.5409	1	0	0
2518619	87.1425	0	1	10/10/2007	12/11/2007	13/11/2007	2007	34	33	1	817	4.5638	0	0	0
2827234	75.4658	0	1	24/08/2007	13/11/2007	14/11/2007	2007	82	81	1	483	23.3884	1	0	0
2081803	75.6438	0	0	11/11/2007	14/11/2007	15/11/2007	2007	4	3	1	416	1.7931	1	0	0
2226450	86.663	1	1	27/10/2007	16/11/2007	19/11/2007	2007	23	20	3	818	3.8297	1	0	0
2242057	61.7068	0	0	16/11/2007	19/11/2007	26/11/2007	2007	10	3	7	566	2.5994	1	1	0
2623085	85.1726	1	0	31/10/2007	19/11/2007	20/11/2007	2007	20	19	1	127	1.5409	1	0	0
2630074	92.8274	1	0	12/11/2007	20/11/2007	21/11/2007	2007	9	8	1	429	2.2627	1	1	0
2063468	45.5397	0	1	04/10/2007	21/11/2007	22/11/2007	2007	49	48	1	483	23.3884	1	0	0
2487690	73.9918	1	1	07/11/2007	21/11/2007	22/11/2007	2007	15	14	1	11	1.2918	1	0	0
2046363	49.6411	0	0	28/10/2007	22/11/2007	26/11/2007	2007	29	25	4	64	1.8093	0	0	0
2523657	51.9452	0	0	17/09/2007	22/11/2007	07/12/2007	2007	81	66	15	581	7.012	1	0	0
2544307	85.0575	0	0	20/11/2007	22/11/2007	23/11/2007	2007	3	2	1	205	1.723	1	0	0
2680589	84.0603	1	0	10/11/2007	22/11/2007	23/11/2007	2007	13	12	1	14	2.0401	1	0	0
2845091	77.5699	1	1	15/11/2007	22/11/2007	26/11/2007	2007	11	7	4	211	2.2182	1	0	0
2533936	76.8493	0	1	23/10/2007	23/11/2007	26/11/2007	2007	34	31	3	415	2.4725	0	0	0
2569860	81.274	1	0	22/11/2007	23/11/2007	26/11/2007	2007	4	1	3	12	1.5491	1	0	0
2842658	43.2932	0	0	02/10/2007	23/11/2007	26/09/2008	2008	360	52	308	750	0.8335	1	0	0
2099503	82.3397	1	0	10/10/2007	26/11/2007	27/11/2007	2007	48	47	1	14	2.0401	1	0	0
2117567	73.5507	1	1	18/11/2007	27/11/2007	28/11/2007	2007	10	9	1	209	3.5273	0	0	0
2184080	95.463	1	1	16/11/2007	27/11/2007	28/11/2007	2007	12	11	1	211	2.2182	1	0	0
2547701	82.5288	1	0	23/11/2007	27/11/2007	28/11/2007	2007	5	4	1	321	0.6773	1	0	0
2747217	91.4849	1	1	15/11/2007	27/11/2007	28/11/2007	2007	13	12	1	211	2.2182	1	0	0
2845107	86.4301	0	1	17/11/2007	28/11/2007	29/11/2007	2007	12	11	1	211	2.2182	1	1	0
2492717	89.8274	1	0	07/11/2007	29/11/2007	30/11/2007	2007	23	22	1	14	2.0401	1	0	0
2589868	95.3123	1	0	21/11/2007	03/12/2007	04/12/2007	2007	13	12	1	533	4.7899	1	0	0
2825974	61.5589	0	0	2007-09-07	2007-12-05	2009-04-18	2009	589	89	500	881	11.414	1	1	1
2033450	74.0356	0	0	26/11/2007	07/12/2007	10/12/2007	2007	14	11	3	321	0.6773	1	1	0
2229716	88.0932	1	0	22/11/2007	07/12/2007	12/12/2007	2007	20	15	5	320	1.0713	1	0	0
2629166	94.8438	0	0	26/11/2007	10/12/2007	11/12/2007	2007	15	14	1	552	3.416	1	0	0
2843656	64.8	1	0	15/10/2007	10/12/2007	12/12/2007	2007	58	56	2	566	2.5994	1	0	0
2040831	77.7808	1	1	04/12/2007	14/12/2007	17/12/2007	2007	13	10	3	818	3.8297	0	1	0
2641001	68.463	0	1	07/12/2007	14/12/2007	19/12/2007	2007	12	7	5	211	2.2182	1	0	0
2815026	62.3425	1	0	23/11/2007	15/12/2007	17/12/2007	2007	24	22	2	10	2.2247	1	1	0
2840971	93.9863	1	1	12/11/2007	17/12/2007	18/12/2007	2007	36	35	1	817	4.5638	0	0	0
2212343	79.1945	1	0	29/11/2007	19/12/2007	20/12/2007	2007	21	20	1	243	0.7965	0	0	0
2540844	78.2849	1	0	15/11/2007	19/12/2007	20/12/2007	2007	35	34	1	14	2.0401	1	0	0
2627885	82.063	1	0	11/12/2007	19/12/2007	21/12/2007	2007	10	8	2	321	0.6773	1	1	0
2537591	86.9616	0	0	18/12/2007	20/12/2007	21/12/2007	2007	3	2	1	541	2.4392	1	0	0
2188765	68.4219	1	1	07/11/2007	21/12/2007	24/12/2007	2007	47	44	3	213	2.9981	0	0	0
2498988	74.1425	0	0	12/10/2007	26/12/2007	27/12/2007	2007	76	75	1	170	3.1131	1	0	0
2516753	81.9041	1	1	22/11/2007	26/12/2007	27/12/2007	2007	35	34	1	130	1.4627	1	0	0
2029773	81.7726	1	0	29/11/2007	27/12/2007	28/12/2007	2007	29	28	1	96	0.9551	1	0	0
2559666	81.7123	1	1	20/12/2007	27/12/2007	28/12/2007	2007	8	7	1	211	2.2182	1	0	0
2600812	81.6685	1	0	16/12/2007	28/12/2007	31/12/2007	2007	15	12	3	430	1.5529	1	0	0
2650987	84.074	0	0	01/12/2007	02/01/2008	03/01/2008	2008	33	32	1	14	2.002	1	0	0
2203398	86.4247	0	1	15/11/2007	04/01/2008	09/01/2008	2008	55	50	5	113	6.095	1	0	0
2547364	77.526	0	1	13/12/2007	04/01/2008	07/01/2008	2008	25	22	3	541	2.4115	1	1	0
2780795	63.1945	0	1	28/10/2007	04/01/2008	07/01/2008	2008	71	68	3	113	6.095	1	1	0
2299995	67.8055	0	0	15/12/2007	07/01/2008	15/01/2008	2008	31	23	8	122	1.6324	1	0	0
2554088	57.2603	0	0	14/12/2007	07/01/2008	19/06/2008	2008	188	24	164	750	0.8335	1	1	0
2844600	61.8932	0	0	14/12/2007	08/01/2008	16/01/2008	2008	33	25	8	64	1.799	1	1	0
2046580	83.4712	0	0	31/12/2007	09/01/2008	11/01/2008	2008	11	9	2	541	2.4115	1	0	0
2474810	87.7452	1	0	26/12/2007	09/01/2008	14/01/2008	2008	19	14	5	449	1.0212	1	0	0
2542176	77.0767	1	0	22/12/2007	09/01/2008	10/01/2008	2008	19	18	1	121	2.5067	1	0	0
2606461	90.5233	0	0	14/08/2007	09/01/2008	11/01/2008	2008	150	148	2	569	1.7275	1	0	0
2618879	80.2274	1	0	02/01/2008	09/01/2008	10/01/2008	2008	8	7	1	14	2.002	1	0	0
2632570	77.1123	1	0	27/12/2007	09/01/2008	16/01/2008	2008	20	13	7	541	2.4115	1	0	0
2755793	57.1753	0	0	02/01/2008	09/01/2008	26/02/2008	2008	55	7	48	12	1.5144	1	0	0
2545774	95.389	1	0	24/12/2007	10/01/2008	18/01/2008	2008	25	17	8	14	2.002	1	0	0
2600845	84.1068	0	1	24/12/2007	10/01/2008	18/01/2008	2008	25	17	8	326	0.5468	1	0	0
2615387	90.2658	1	0	27/12/2007	10/01/2008	15/01/2008	2008	19	14	5	172	2.1678	1	0	0
2048750	82.9726	1	0	01/01/2008	11/01/2008	17/01/2008	2008	16	10	6	316	1.4303	1	0	0
2055308	73.6137	0	0	28/11/2007	11/01/2008	18/01/2008	2008	51	44	7	541	2.4115	1	0	1
2496302	80.4603	0	0	03/01/2008	11/01/2008	14/01/2008	2008	11	8	3	541	2.4115	0	0	0
2670660	83.8055	0	0	22/12/2007	11/01/2008	15/01/2008	2008	24	20	4	585	5.7776	1	0	0
2791551	66.1288	1	0	09/01/2008	11/01/2008	14/01/2008	2008	5	2	3	10	2.2098	0	1	0
2130810	74.189	1	1	27/12/2007	14/01/2008	03/03/2008	2008	67	18	49	812	1.4215	1	1	0
2192487	88.8548	1	1	21/11/2007	14/01/2008	21/01/2008	2008	61	54	7	824	4.0391	1	0	0
2043829	86.989	0	0	07/01/2008	15/01/2008	17/01/2008	2008	10	8	2	12	1.5144	1	0	0
2178954	76.9315	1	1	20/12/2007	15/01/2008	30/01/2008	2008	41	26	15	879	9.2388	1	0	0
2534487	76.9452	0	1	19/12/2007	15/01/2008	23/01/2008	2008	35	27	8	581	6.5357	1	0	0
2623628	69.8575	1	0	02/01/2008	15/01/2008	22/01/2008	2008	20	13	7	578	6.6826	1	0	0
2671247	83.7863	1	0	28/12/2007	15/01/2008	16/01/2008	2008	19	18	1	533	4.5907	1	0	0
2560806	86.1068	1	1	10/01/2008	16/01/2008	24/01/2008	2008	14	6	8	211	2.2191	0	0	0
2775955	78.9096	1	0	18/12/2007	16/01/2008	24/01/2008	2008	37	29	8	533	4.5907	1	0	0
2214639	82.7425	1	0	25/12/2007	17/01/2008	25/01/2008	2008	31	23	8	78	1.6977	1	0	0
2235135	87.3863	1	1	06/01/2008	17/01/2008	23/01/2008	2008	17	11	6	818	3.8764	1	0	0
2819802	88.9808	1	1	11/01/2008	17/01/2008	19/01/2008	2008	8	6	2	543	2.6637	1	0	1
2548312	67.6822	1	1	06/01/2008	18/01/2008	24/01/2008	2008	18	12	6	209	3.5778	0	1	0
2571166	91.9863	1	0	04/01/2008	18/01/2008	24/01/2008	2008	20	14	6	87	1.5649	1	0	0
2807969	70.8493	0	0	22/12/2007	18/01/2008	24/01/2008	2008	33	27	6	205	1.689	1	0	0
2497887	77.063	0	1	12/01/2008	21/01/2008	23/01/2008	2008	11	9	2	211	2.2191	1	0	0
2544296	96.9315	1	1	16/01/2008	21/01/2008	28/01/2008	2008	12	5	7	211	2.2191	1	0	0
2700230	54.0877	1	0	18/01/2008	21/01/2008	23/01/2008	2008	5	3	2	320	1.0628	1	1	0
2847167	73.3096	0	0	31/12/2007	21/01/2008	22/01/2008	2008	22	21	1	172	2.1678	1	0	0
2642335	49.7096	0	0	08/12/2007	22/01/2008	29/03/2008	2008	112	45	67	544	3.4901	1	0	0
2051855	92.7507	1	0	13/01/2008	23/01/2008	29/01/2008	2008	16	10	6	541	2.4115	1	0	0
2119476	92.1562	1	0	21/12/2007	23/01/2008	25/01/2008	2008	35	33	2	181	0.6309	1	1	0
2181180	97.6658	1	0	04/01/2008	23/01/2008	24/01/2008	2008	20	19	1	541	2.4115	1	0	1
2262913	68.4247	1	1	18/12/2007	23/01/2008	26/01/2008	2008	39	36	3	581	6.5357	1	1	0
2307632	85.9863	0	0	04/01/2008	23/01/2008	25/01/2008	2008	21	19	2	174	1.3553	1	0	0
2847177	85.8493	0	0	02/01/2008	23/01/2008	05/02/2008	2008	34	21	13	138	1.1694	1	0	0
2519693	77.8055	1	0	23/01/2008	24/01/2008	29/01/2008	2008	6	1	5	10	2.2098	1	1	0
2623429	75.474	1	0	14/01/2008	24/01/2008	30/01/2008	2008	16	10	6	90	0.8497	1	0	0
2529828	86.6959	0	0	21/12/2007	25/01/2008	31/01/2008	2008	41	35	6	175	0.8155	1	0	0
2656737	88.4137	1	1	18/01/2008	25/01/2008	31/01/2008	2008	13	7	6	767	0.9335	1	0	0
2239351	93.1288	1	0	07/12/2007	28/01/2008	31/01/2008	2008	55	52	3	541	2.4115	1	0	0
2190704	84.4712	1	1	22/01/2008	30/01/2008	06/02/2008	2008	15	8	7	236	1.5311	1	0	0
2253428	102.049	1	1	20/01/2008	30/01/2008	01/02/2008	2008	12	10	2	211	2.2191	1	0	0
2255198	79.4575	1	0	07/01/2008	30/01/2008	09/02/2008	2008	33	23	10	24	1.0975	1	0	0
2215088	71.789	0	1	03/01/2008	31/01/2008	12/02/2008	2008	40	28	12	285	3.9821	1	1	0
2563829	80.4904	1	0	18/12/2007	31/01/2008	26/02/2008	2008	70	44	26	468	4.125	1	1	0
2660052	82.4329	0	0	30/12/2007	31/01/2008	04/02/2008	2008	36	32	4	533	4.5907	1	1	0
2138696	82.0685	0	0	18/01/2008	01/02/2008	06/02/2008	2008	19	14	5	533	4.5907	1	0	0
2257600	78.3644	1	0	25/01/2008	01/02/2008	06/02/2008	2008	12	7	5	14	2.002	1	0	0
2304763	83.9288	1	0	10/01/2008	01/02/2008	08/02/2008	2008	29	22	7	14	2.002	1	1	0
2619329	75.2603	1	0	24/01/2008	01/02/2008	11/02/2008	2008	18	8	10	810	2.4611	1	0	0
2793239	59.2384	0	0	09/01/2008	01/02/2008	24/03/2008	2008	75	23	52	533	4.5907	1	1	0
2187833	61.6	1	0	10/01/2008	04/02/2008	19/02/2008	2008	40	25	15	13	1.1198	0	0	0
2498581	91.3452	1	0	23/01/2008	04/02/2008	11/02/2008	2008	19	12	7	533	4.5907	1	0	0
2640166	79.5699	0	0	30/01/2008	04/02/2008	08/02/2008	2008	9	5	4	533	4.5907	1	0	0
2844600	61.9534	0	0	29/01/2008	04/02/2008	07/02/2008	2008	9	6	3	410	1.0887	1	1	0
2848211	79.2055	1	0	25/01/2008	04/02/2008	08/02/2008	2008	14	10	4	541	2.4115	1	0	1
2072487	82.9644	1	0	17/01/2008	05/02/2008	14/02/2008	2008	28	19	9	331	1.2115	1	0	0
2292061	88.4164	1	0	02/01/2008	05/02/2008	11/02/2008	2008	40	34	6	101	0.9993	1	0	0
2310124	87.9863	1	0	28/01/2008	05/02/2008	15/02/2008	2008	18	8	10	101	0.9993	1	0	0
2830636	54.7644	0	1	21/01/2008	05/02/2008	18/02/2008	2008	28	15	13	2	3.1039	1	1	0
2846963	17.4274	0	0	21/12/2007	05/02/2008	18/02/2008	2008	59	46	13	801	2.3072	1	0	0
2573270	77.2356	0	1	10/01/2008	06/02/2008	20/02/2008	2008	41	27	14	315	2.9114	1	0	0
2611917	77.9918	1	1	24/01/2008	06/02/2008	18/02/2008	2008	25	13	12	211	2.2191	1	0	0
2671680	72.8438	0	0	17/01/2008	06/02/2008	12/02/2008	2008	26	20	6	408	1.8376	1	0	0
2198043	60.989	0	1	20/01/2008	07/02/2008	28/03/2008	2008	68	18	50	818	3.8764	0	0	0
2483893	72.5671	0	0	19/01/2008	07/02/2008	27/03/2008	2008	68	19	49	88	1.1983	1	0	0
2614107	83.6466	1	1	31/01/2008	07/02/2008	15/02/2008	2008	15	7	8	211	2.2191	1	0	0
2753069	64.1178	0	1	01/02/2008	07/02/2008	18/02/2008	2008	17	6	11	229	0.8467	1	1	0
2228272	83.1918	0	0	27/12/2007	08/02/2008	25/02/2008	2008	60	43	17	429	2.244	1	0	0
2848937	93.6712	1	0	06/02/2008	10/02/2008	03/03/2008	2008	26	4	22	90	0.8497	1	0	0
2110435	71.7452	1	0	07/01/2008	12/02/2008	18/02/2008	2008	42	36	6	878	31.7319	1	0	0
2269281	84.5014	0	0	24/01/2008	12/02/2008	27/02/2008	2008	34	19	15	12	1.5144	1	1	0
2508728	82.9041	0	0	28/12/2007	12/02/2008	20/02/2008	2008	54	46	8	552	3.3476	1	0	0
2542849	80.3589	1	1	14/01/2008	12/02/2008	14/02/2008	2008	31	29	2	558	6.694	1	0	0
2595084	85.7096	0	0	29/01/2008	12/02/2008	25/02/2008	2008	27	14	13	35	0.9273	1	0	0
2616761	87.9315	1	0	31/01/2008	12/02/2008	03/03/2008	2008	32	12	20	140	0.8866	1	0	0
2664378	92.9288	1	0	07/02/2008	12/02/2008	19/02/2008	2008	12	5	7	551	1.9213	1	0	0
2658864	81.6247	0	0	05/02/2008	13/02/2008	04/03/2008	2008	28	8	20	101	0.9993	1	1	0
2801873	94.1014	1	0	05/02/2008	13/02/2008	14/02/2008	2008	9	8	1	14	2.002	1	0	0
2848562	82.1041	1	0	30/01/2008	13/02/2008	25/02/2008	2008	26	14	12	294	0.9624	1	0	0
2078392	49.6685	0	0	03/01/2008	14/02/2008	22/02/2008	2008	50	42	8	584	3.609	1	1	0
2167518	80.4027	1	0	04/02/2008	14/02/2008	06/03/2008	2008	31	10	21	294	0.9624	1	0	0
2502957	85.0932	1	0	06/02/2008	14/02/2008	19/02/2008	2008	13	8	5	127	1.4947	1	0	0
2197516	85.926	0	0	17/01/2008	15/02/2008	29/02/2008	2008	43	29	14	541	2.4115	1	1	0
2596243	79.8329	1	0	09/02/2008	15/02/2008	26/02/2008	2008	17	6	11	188	1.0532	1	0	0
2548975	84.9534	1	0	14/02/2008	19/02/2008	03/03/2008	2008	18	5	13	12	1.5144	1	0	0
2602083	91.3644	1	1	31/01/2008	20/02/2008	22/02/2008	2008	22	20	2	553	4.4622	1	0	0
2848565	47.5315	0	1	30/01/2008	20/02/2008	10/03/2008	2008	40	21	19	877	51.3469	1	0	0
2529263	58.926	1	0	14/02/2008	21/02/2008	22/02/2008	2008	8	7	1	463	1.3022	0	0	0
2571166	92.1041	1	0	24/01/2008	21/02/2008	07/03/2008	2008	43	28	15	541	2.4115	1	0	0
2639112	84.2822	1	0	07/01/2008	21/02/2008	04/03/2008	2008	57	45	12	321	0.6757	1	0	0
2083632	91.9068	0	0	08/02/2008	25/02/2008	28/02/2008	2008	20	17	3	586	1.8626	1	0	0
2182930	85.4055	1	0	24/12/2007	25/02/2008	27/02/2008	2008	65	63	2	533	4.5907	1	0	0
2516502	76.0384	0	0	11/01/2008	25/02/2008	03/03/2008	2008	52	45	7	584	3.609	1	0	0
2822447	91.7205	1	0	05/02/2008	25/02/2008	11/03/2008	2008	35	20	15	89	1.3895	1	0	0
2849121	64.4164	0	0	13/02/2008	25/02/2008	06/03/2008	2008	22	12	10	14	2.002	1	0	0
2198793	93.8822	1	0	20/02/2008	26/02/2008	10/03/2008	2008	19	6	13	566	2.5422	1	0	0
2678826	83.1699	1	0	08/01/2008	26/02/2008	07/03/2008	2008	59	49	10	569	1.7275	1	0	0
2175358	82.7781	0	0	21/02/2008	27/02/2008	28/02/2008	2008	7	6	1	296	1.0944	1	1	0
2184567	101.121	1	1	14/02/2008	27/02/2008	05/03/2008	2008	20	13	7	210	3.4516	1	0	0
2190189	78.4027	0	0	19/02/2008	27/02/2008	29/02/2008	2008	10	8	2	88	1.1983	1	0	0
2539158	81.611	1	0	26/01/2008	29/02/2008	05/03/2008	2008	39	34	5	533	4.5907	1	1	0
2541300	81.8822	1	0	15/02/2008	29/02/2008	14/03/2008	2008	28	14	14	321	0.6757	1	0	0
2848773	81.0329	0	1	04/02/2008	29/02/2008	05/03/2008	2008	30	25	5	549	9.8452	1	1	0
2569112	60.2932	0	0	29/02/2008	01/03/2008	03/03/2008	2008	3	1	2	449	1.0212	1	0	0
2037681	72.0356	1	1	19/02/2008	05/03/2008	07/03/2008	2008	17	15	2	556	4.1956	1	0	0
2608518	79.1534	1	0	11/02/2008	05/03/2008	11/03/2008	2008	29	23	6	533	4.5907	1	0	0
2573385	80.7014	1	0	21/01/2008	06/03/2008	24/03/2008	2008	63	45	18	14	2.002	1	1	0
2631659	86.5151	1	0	23/02/2008	07/03/2008	24/03/2008	2008	30	13	17	561	4.3793	1	0	0
2273296	86.0356	1	0	01/02/2008	10/03/2008	03/06/2008	2008	123	38	85	116	3.6664	1	0	0
2555178	79.7753	1	0	01/02/2008	10/03/2008	14/03/2008	2008	42	38	4	533	4.5907	1	1	0
2557888	86.5151	1	0	23/02/2008	10/03/2008	21/03/2008	2008	27	16	11	320	1.0628	1	0	0
2642678	70.7918	0	0	06/03/2008	10/03/2008	12/03/2008	2008	6	4	2	541	2.4115	1	0	0
2528803	83.4877	0	1	19/02/2008	12/03/2008	17/03/2008	2008	27	22	5	150	2.4497	1	0	0
2484183	79.8329	0	0	12/02/2008	13/03/2008	17/03/2008	2008	34	30	4	14	2.002	1	0	0
2848556	81.5205	1	1	04/03/2008	13/03/2008	18/03/2008	2008	14	9	5	211	2.2191	0	0	0
2093229	66.0137	0	0	03/03/2008	2008-03-14	03/06/2008	2008	92	11	81	76	3.3832	1	0	0
2496807	74.9068	1	0	10/02/2008	14/03/2008	25/03/2008	2008	44	33	11	127	1.4947	1	0	0
2564369	72.6247	0	1	12/02/2008	14/03/2008	17/03/2008	2008	34	31	3	558	6.694	1	1	0
2638775	92.5151	0	0	07/03/2008	17/03/2008	19/03/2008	2008	12	10	2	14	2.002	1	0	0
2082646	88.1205	0	0	20/02/2008	19/03/2008	28/03/2008	2008	37	28	9	541	2.4115	1	0	0
2179181	84.9507	1	0	03/03/2008	19/03/2008	25/03/2008	2008	22	16	6	188	1.0532	1	0	0
2776795	77.9041	1	0	08/02/2008	19/03/2008	10/04/2008	2008	62	40	22	264	1.8841	1	0	0
2523331	73.8027	0	0	22/02/2008	24/03/2008	01/04/2008	2008	39	31	8	182	1.1435	1	0	0
2612548	79.4521	0	0	13/03/2008	24/03/2008	01/04/2008	2008	19	11	8	14	2.002	1	0	0
2738860	89.3151	1	0	19/03/2008	26/03/2008	30/04/2008	2008	42	7	35	12	1.5144	1	0	0
2058434	85.9863	1	0	09/03/2008	27/03/2008	10/04/2008	2008	32	18	14	541	2.4115	1	0	1
2062906	71.8849	1	1	13/03/2008	27/03/2008	28/03/2008	2008	15	14	1	210	3.4516	1	0	0
2254204	50.874	0	0	07/03/2008	27/03/2008	28/03/2008	2008	21	20	1	172	2.1678	0	1	0
2262156	93.2959	1	0	23/03/2008	27/03/2008	08/04/2008	2008	16	4	12	429	2.244	1	0	0
2754143	49.4438	0	0	21/02/2008	27/03/2008	05/05/2008	2008	74	35	39	294	0.9624	1	0	0
2147857	67.1726	0	1	12/02/2008	28/03/2008	09/04/2008	2008	57	45	12	877	0.9624	1	1	0
2280348	71.7945	1	1	22/12/2007	28/03/2008	02/04/2008	2008	102	97	5	877	51.3469	1	0	0
2237192	64.6603	0	0	19/02/2008	31/03/2008	30/04/2008	2008	71	41	30	127	1.4947	1	0	0
2488003	83.0575	1	0	08/01/2008	31/03/2008	01/04/2008	2008	84	83	1	881	11.414	1	0	0
2850800	79.9699	1	0	17/03/2008	31/03/2008	01/04/2008	2008	15	14	1	395	1.0742	1	1	0
2519693	77.9808	1	0	28/03/2008	01/04/2008	02/04/2008	2008	5	4	1	24	1.0975	1	1	0
2821915	65.0986	0	0	19/03/2008	01/04/2008	02/04/2008	2008	14	13	1	10	2.2098	1	1	0
2825926	57.2466	0	1	22/01/2008	01/04/2008	23/05/2008	2008	122	70	52	549	9.8452	1	0	0
2125618	84.874	1	1	26/03/2008	02/04/2008	14/04/2008	2008	19	7	12	211	2.2191	1	0	0
2217909	78.4603	0	0	10/03/2008	02/04/2008	11/04/2008	2008	32	23	9	468	4.125	1	0	0
2287575	91.8877	0	0	21/03/2008	02/04/2008	15/04/2008	2008	25	12	13	14	2.002	1	0	0
2578424	77.389	0	0	01/04/2008	02/04/2008	03/04/2008	2008	2	1	1	82	1.9726	1	0	0
2782294	68.2904	0	0	18/03/2008	02/04/2008	03/04/2008	2008	16	15	1	413	2.4585	1	0	0
2199767	85.0219	0	0	20/03/2008	03/04/2008	09/04/2008	2008	20	14	6	82	1.9726	1	1	1
2213374	59.8137	0	0	19/03/2008	03/04/2008	20/05/2008	2008	62	15	47	750	0.8335	1	0	0
2274230	74.9945	1	0	18/03/2008	03/04/2008	22/04/2008	2008	35	16	19	395	1.0742	1	0	0
2518619	87.5726	0	0	27/03/2008	03/04/2008	18/04/2008	2008	22	7	15	14	2.002	1	0	0
2048275	75.8493	1	1	10/03/2008	04/04/2008	09/04/2008	2008	30	25	5	1	4.9024	1	1	0
2193163	72.2027	0	1	09/02/2008	04/04/2008	17/04/2008	2008	68	55	13	210	3.4516	1	0	0
2547874	81.9096	1	0	18/03/2008	08/04/2008	05/05/2008	2008	48	21	27	532	2.0248	1	0	0
2078217	81.7178	1	0	06/03/2008	09/04/2008	24/04/2008	2008	49	34	15	540	3.5581	1	0	1
2103437	101.74	1	0	25/03/2008	09/04/2008	29/04/2008	2008	35	15	20	127	1.4947	1	0	0
2231806	83.589	0	0	28/03/2008	09/04/2008	16/04/2008	2008	19	12	7	138	1.1694	1	0	0
2554033	55.4164	1	0	24/03/2008	09/04/2008	14/04/2008	2008	21	16	5	11	1.2891	1	0	0
2606936	84.6575	0	0	10/03/2008	09/04/2008	15/04/2008	2008	36	30	6	810	2.4611	1	0	0
2091550	85.5753	1	0	27/11/2007	14/04/2008	18/07/2008	2008	234	139	95	477	1.9141	1	0	0
2850599	66.1726	0	0	13/03/2008	14/04/2008	29/04/2008	2008	47	32	15	541	2.4115	1	0	0
2579266	75.6164	0	0	12/03/2008	15/04/2008	23/05/2008	2008	72	34	38	14	2.002	1	1	0
2271971	90.4575	1	0	03/04/2008	16/04/2008	28/04/2008	2008	25	13	12	97	0.7191	1	1	0
2548377	92.3616	0	1	04/04/2008	16/04/2008	23/04/2008	2008	19	12	7	211	2.2191	1	0	0
2592628	76.6219	1	0	08/04/2008	16/04/2008	25/04/2008	2008	17	8	9	294	0.9624	1	0	0
2045568	73.6712	0	0	01/04/2008	17/04/2008	08/05/2008	2008	37	16	21	271	1.578	1	0	0
2283185	80.4055	1	0	06/04/2008	17/04/2008	07/05/2008	2008	31	11	20	320	1.0628	1	0	0
2597014	61.1589	0	0	03/04/2008	17/04/2008	10/07/2008	2008	98	14	84	14	2.002	1	1	0
2481599	81.474	0	0	22/02/2008	18/04/2008	09/05/2008	2008	77	56	21	541	2.4115	1	0	0
2741729	73.7507	0	1	05/04/2008	18/04/2008	25/04/2008	2008	20	13	7	818	3.8764	1	0	0
2788301	87.6575	1	0	18/03/2008	18/04/2008	06/05/2008	2008	49	31	18	562	3.2201	1	0	0
2583031	67.7014	0	0	04/04/2008	22/04/2008	15/05/2008	2008	41	18	23	533	4.5907	1	0	0
2170712	62.5452	0	1	14/03/2008	23/04/2008	25/04/2008	2008	42	40	2	172	2.1678	1	0	0
2733131	76.9014	0	1	11/02/2008	23/04/2008	05/06/2008	2008	115	72	43	550	5.7017	1	0	0
2137800	82.5205	1	0	28/03/2008	24/04/2008	13/05/2008	2008	46	27	19	543	2.6637	1	0	0
2293848	86.7945	1	0	09/04/2008	24/04/2008	10/05/2008	2008	31	15	16	89	1.3895	1	0	1
2298313	81.0466	0	0	09/04/2008	24/04/2008	28/04/2008	2008	19	15	4	541	2.4115	1	0	0
2555937	73.0603	0	0	18/04/2008	24/04/2008	16/06/2008	2008	59	6	53	102	0.6331	1	0	0
2590567	80.0575	1	1	15/04/2008	24/04/2008	29/04/2008	2008	14	9	5	810	2.4611	1	0	0
2797729	61.4548	0	1	26/02/2008	24/04/2008	16/05/2008	2008	80	58	22	565	5.2506	0	0	0
2261371	76.8493	0	0	20/03/2008	25/04/2008	31/07/2008	2008	133	36	97	541	2.4115	1	0	0
2535987	55.6411	0	0	05/04/2008	25/04/2008	29/04/2008	2008	24	20	4	877	51.3469	1	0	0
2027527	85.0137	1	1	11/04/2008	29/04/2008	05/05/2008	2008	24	18	6	818	3.8764	1	0	0
2288573	44.5068	0	0	27/02/2008	29/04/2008	02/09/2008	2008	188	62	126	801	2.3072	1	0	0
2582257	75.3945	0	0	28/02/2008	29/04/2008	02/05/2008	2008	64	61	3	82	1.9726	1	1	0
2028667	72.389	1	0	22/03/2008	30/04/2008	03/06/2008	2008	73	39	34	585	5.7776	1	0	0
2188827	83.3315	1	1	07/04/2008	30/04/2008	06/05/2008	2008	29	23	6	878	31.7319	1	1	0
2222978	83.589	0	1	05/03/2008	30/04/2008	22/05/2008	2008	78	56	22	211	2.2191	1	1	0
2224369	86.5342	0	0	19/04/2008	30/04/2008	02/05/2008	2008	13	11	2	131	0.9335	1	0	0
2474257	82.9233	0	0	15/04/2008	30/04/2008	08/05/2008	2008	23	15	8	321	0.6757	1	0	0
2044467	78.1151	0	1	21/01/2008	06/05/2008	30/05/2008	2008	130	106	24	786	4.1049	0	0	0
2050159	89.8959	1	1	25/04/2008	06/05/2008	13/05/2008	2008	18	11	7	211	2.2191	1	0	0
2107361	70.937	0	0	22/04/2008	06/05/2008	09/06/2008	2008	48	14	34	810	2.4611	1	0	0
2197170	79.6849	0	0	17/04/2008	06/05/2008	12/05/2008	2008	25	19	6	580	2.1068	1	0	0
2265169	74.8849	0	0	19/04/2008	06/05/2008	08/05/2008	2008	19	17	2	810	2.4611	1	0	0
2268911	79.611	1	1	05/03/2008	07/05/2008	24/06/2008	2008	111	63	48	415	2.5356	1	1	0
2549412	81.3534	1	1	04/04/2008	07/05/2008	14/05/2008	2008	40	33	7	558	6.694	1	1	0
2046067	80.1041	0	0	25/04/2008	09/05/2008	11/06/2008	2008	47	14	33	189	0.6507	1	0	0
2215822	73.9288	1	1	21/02/2008	09/05/2008	15/05/2008	2008	84	78	6	530	10.3174	1	0	0
2292293	91.1863	1	0	25/04/2008	09/05/2008	04/06/2008	2008	40	14	26	14	2.002	1	0	0
2517675	79.4082	1	0	25/04/2008	09/05/2008	13/05/2008	2008	18	14	4	271	1.578	1	0	0
2584035	77.0027	0	0	29/04/2008	09/05/2008	09/07/2008	2008	71	10	61	101	0.9993	1	1	0
2588862	89.5726	0	0	29/04/2008	09/05/2008	16/05/2008	2008	17	10	7	429	2.244	1	0	1
2548914	78.0932	0	0	14/04/2008	12/05/2008	02/06/2008	2008	49	28	21	121	2.5067	1	0	0
2579801	76.3671	1	1	04/04/2008	12/05/2008	22/05/2008	2008	48	38	10	468	4.125	1	0	0
2822224	83.863	0	0	23/04/2008	13/05/2008	20/05/2008	2008	27	20	7	552	3.3476	1	1	0
2216518	91.126	1	1	06/05/2008	14/05/2008	09/06/2008	2008	34	8	26	211	2.2191	1	0	0
2242384	88.0466	1	0	05/05/2008	14/05/2008	04/07/2008	2008	60	9	51	14	2.002	1	0	0
2576990	86.0301	1	0	08/04/2008	14/05/2008	22/05/2008	2008	44	36	8	271	1.578	1	0	0
2633007	81.2904	1	0	08/05/2008	14/05/2008	16/06/2008	2008	39	6	33	566	2.5422	1	0	0
2214826	79.5315	0	0	30/04/2008	16/05/2008	30/05/2008	2008	30	16	14	533	4.5907	1	1	1
2491918	81.7616	0	0	30/04/2008	16/05/2008	22/05/2008	2008	22	16	6	584	3.609	1	0	1
2720785	69.8247	0	0	13/03/2008	16/05/2008	21/05/2008	2008	69	64	5	429	2.244	1	0	0
2051910	54.7781	0	0	16/05/2008	20/05/2008	21/05/2008	2008	5	4	1	533	4.5907	0	0	1
2124672	85.3644	0	0	07/05/2008	20/05/2008	17/06/2008	2008	41	13	28	101	0.9993	1	0	0
2271971	90.6301	1	0	04/05/2008	20/05/2008	30/06/2008	2008	57	16	41	572	2.1178	1	1	0
2545406	73.0521	0	0	24/01/2008	20/05/2008	30/05/2008	2008	127	117	10	878	31.7319	1	0	0
2055585	78.1863	1	1	11/05/2008	21/05/2008	11/06/2008	2008	31	10	21	818	3.8764	0	0	0
2524937	81.3014	1	0	05/05/2008	21/05/2008	05/06/2008	2008	31	16	15	183	0.7691	1	0	0
2279575	85.6849	1	0	09/04/2008	22/05/2008	04/06/2008	2008	56	43	13	557	3.7151	1	0	0
2675531	71.6603	1	0	08/05/2008	23/05/2008	26/05/2008	2008	18	15	3	414	1.6241	1	1	0
2750137	57.0055	0	1	08/04/2008	23/05/2008	26/05/2008	2008	48	45	3	404	1.4662	1	0	0
2151862	50.0795	0	0	28/03/2008	26/05/2008	29/05/2008	2008	62	59	3	801	2.3072	1	0	0
2180726	81.663	1	0	20/05/2008	26/05/2008	27/05/2008	2008	7	6	1	880	3.6119	1	0	0
2258910	64.011	0	0	30/03/2008	26/05/2008	30/05/2008	2008	61	57	4	569	1.7275	1	1	0
2493578	88.3863	0	0	14/05/2008	26/05/2008	28/05/2008	2008	14	12	2	569	1.7275	1	0	0
2535043	72.6712	1	0	18/05/2008	26/05/2008	29/05/2008	2008	11	8	3	533	4.5907	1	0	0
2662954	71.7562	0	0	05/04/2008	27/05/2008	09/06/2008	2008	65	52	13	877	51.3469	1	1	0
2831772	83.2055	1	0	12/05/2008	27/05/2008	05/06/2008	2008	24	15	9	14	2.002	1	0	0
2576990	86.1479	1	0	24/05/2008	29/05/2008	04/07/2008	2008	41	5	36	584	3.609	1	0	0
2801993	79.6082	0	0	21/05/2008	03/06/2008	12/06/2008	2008	22	13	9	541	2.4115	1	0	0
2854121	85.6877	1	0	22/05/2008	03/06/2008	16/06/2008	2008	25	12	13	450	0.5095	1	0	0
2215140	72.537	0	0	26/05/2008	04/06/2008	20/06/2008	2008	25	9	16	236	1.5311	1	0	0
2227302	85.2055	0	0	30/05/2008	04/06/2008	11/06/2008	2008	12	5	7	12	1.5144	1	0	0
2302562	75.9918	1	0	30/05/2008	04/06/2008	08/07/2008	2008	39	5	34	429	2.244	1	0	0
2541300	82.1233	1	1	24/05/2008	04/06/2008	10/06/2008	2008	17	11	6	211	2.2191	1	0	0
2664704	71.8247	1	0	26/05/2008	04/06/2008	13/06/2008	2008	18	9	9	10	2.2098	1	0	1
2082548	82.0055	1	0	01/06/2008	05/06/2008	10/06/2008	2008	9	4	5	15	1.493	1	0	0
2123573	79.5644	0	0	25/05/2008	05/06/2008	20/06/2008	2008	26	11	15	14	2.002	1	1	0
2271210	81.4384	1	0	18/05/2008	05/06/2008	01/08/2008	2008	75	18	57	14	2.002	1	1	0
2657007	78.3726	1	0	26/05/2008	05/06/2008	07/08/2008	2008	73	10	63	127	1.4947	1	0	0
2789184	84.1671	0	0	24/05/2008	05/06/2008	06/08/2008	2008	74	12	62	810	2.4611	1	0	0
2255773	94.9644	1	0	31/05/2008	06/06/2008	26/07/2008	2008	56	6	50	14	2.002	1	0	0
2532904	81.3562	1	0	13/05/2008	06/06/2008	01/08/2008	2008	80	24	56	239	2.0336	1	0	0
2853448	80.9068	1	0	09/05/2008	06/06/2008	12/06/2008	2008	34	28	6	566	2.5422	1	0	0
2061511	51.874	0	0	18/05/2008	11/06/2008	04/07/2008	2008	47	24	23	877	51.3469	1	0	0
2586694	84.4767	1	1	25/05/2008	16/06/2008	26/07/2008	2008	62	22	40	585	5.7776	1	0	0
2587772	92.4082	1	1	11/06/2008	16/06/2008	17/07/2008	2008	36	5	31	211	2.2191	1	0	0
2307909	96	1	1	14/06/2008	17/06/2008	18/07/2008	2008	34	3	31	84	0.6108	1	0	0
2605630	81.0904	1	0	26/05/2008	17/06/2008	18/06/2008	2008	23	22	1	813	0.8835	1	0	0
2106858	48.5781	0	0	09/05/2008	18/06/2008	15/07/2008	2008	67	40	27	881	11.414	1	0	0
2607622	88.7151	1	1	09/06/2008	18/06/2008	23/06/2008	2008	14	9	5	818	3.8764	1	0	0
2535361	51.2548	1	0	09/06/2008	19/06/2008	20/06/2008	2008	11	10	1	239	2.0336	1	0	0
2059869	62.3644	0	1	25/03/2008	20/06/2008	23/06/2008	2008	90	87	3	482	5.1712	1	1	0
2614288	85.5671	0	1	18/06/2008	23/06/2008	25/06/2008	2008	7	5	2	148	3.1543	1	0	0
2097909	79.1699	1	0	14/06/2008	25/06/2008	14/08/2008	2008	61	11	50	880	3.6119	0	0	0
2622886	84.011	0	0	18/06/2008	25/06/2008	26/06/2008	2008	8	7	1	121	2.5067	1	1	0
2791804	86.937	1	0	10/06/2008	25/06/2008	30/07/2008	2008	50	15	35	533	4.5907	1	0	0
2217909	78.6986	0	0	25/06/2008	26/06/2008	07/07/2008	2008	12	1	11	122	1.6324	1	0	0
2624238	91.9233	1	0	24/06/2008	26/06/2008	31/07/2008	2008	37	2	35	131	0.9335	1	0	0
2584522	86.3096	1	0	18/06/2008	01/07/2008	08/07/2008	2008	20	13	7	566	2.5422	1	0	1
2533936	77.4685	0	0	27/06/2008	02/07/2008	09/07/2008	2008	12	5	7	429	2.244	1	0	0
2055924	50.2438	0	1	25/06/2008	07/07/2008	18/07/2008	2008	23	12	11	553	4.4622	1	0	0
2150504	87.2384	1	0	22/06/2008	07/07/2008	15/07/2008	2008	23	15	8	550	5.7017	1	0	1
2552747	81.8575	1	0	28/06/2008	07/07/2008	31/07/2008	2008	33	9	24	832	0.8703	1	0	0
2560737	86.0192	1	0	02/07/2008	07/07/2008	09/07/2008	2008	7	5	2	143	0.5889	1	1	0
2048750	83.4493	1	0	28/06/2008	08/07/2008	09/07/2008	2008	11	10	1	316	1.4303	1	0	0
2201518	95.6055	0	0	19/06/2008	08/07/2008	10/07/2008	2008	21	19	2	569	1.7275	1	0	0
2752513	70.5342	0	0	16/06/2008	08/07/2008	10/07/2008	2008	24	22	2	127	1.4947	1	1	0
2028750	76.1068	1	1	03/07/2008	10/07/2008	04/08/2008	2008	32	7	25	209	3.5778	0	0	0
2215655	74.1507	1	0	07/06/2008	11/07/2008	29/07/2008	2008	52	34	18	533	4.5907	1	0	0
2522771	76.4466	0	0	06/06/2008	11/07/2008	17/07/2008	2008	41	35	6	533	4.5907	1	0	0
2554033	55.7096	1	0	19/06/2008	11/07/2008	30/07/2008	2008	41	22	19	468	4.125	1	0	0
2801993	79.6959	0	0	09/07/2008	11/07/2008	14/07/2008	2008	5	2	3	78	1.6977	1	0	0
2504020	55.1342	0	1	01/06/2008	17/07/2008	23/07/2008	2008	52	46	6	585	5.7776	1	1	0
2212441	95.9534	0	0	02/07/2008	2008-07-21	2008-08-25	2008	54	19	35	477	1.9141	1	0	0
2221572	71.3562	1	0	21/06/2008	21/07/2008	22/08/2008	2008	62	30	32	14	2.002	1	1	0
2242982	93.3068	0	0	23/06/2008	21/07/2008	04/08/2008	2008	42	28	14	541	2.4115	1	1	0
2550373	78.5918	1	1	13/07/2008	21/07/2008	22/07/2008	2008	9	8	1	560	2.5953	1	0	0
2854066	80.1479	0	1	02/07/2008	21/07/2008	24/07/2008	2008	22	19	3	530	10.3174	0	1	0
2123647	87.9644	1	0	26/05/2008	22/07/2008	01/09/2008	2008	98	57	41	320	1.0628	1	0	0
2513765	90.8411	1	1	09/07/2008	23/07/2008	24/07/2008	2008	15	14	1	210	3.4516	1	0	0
2521147	76.874	0	0	07/07/2008	23/07/2008	25/07/2008	2008	18	16	2	82	1.9726	1	1	1
2590995	74.2438	0	1	13/07/2008	23/07/2008	24/07/2008	2008	11	10	1	767	0.9335	1	0	0
2648534	82.9068	0	0	04/07/2008	23/07/2008	29/07/2008	2008	25	19	6	12	1.5144	1	0	0
2309188	78.5753	1	0	14/07/2008	24/07/2008	31/07/2008	2008	17	10	7	294	0.9624	1	1	0
2493578	88.5753	0	0	30/06/2008	24/07/2008	05/08/2008	2008	36	24	12	321	0.6757	1	0	0
2699722	65.5014	1	0	27/05/2008	24/07/2008	16/08/2008	2008	81	58	23	563	1.7902	1	1	1
2136853	83.3205	0	0	13/05/2008	29/07/2008	07/08/2008	2008	86	77	9	127	1.4947	1	0	0
2264343	83.4384	0	0	17/07/2008	29/07/2008	18/08/2008	2008	32	12	20	90	0.8497	1	0	0
2527418	92.6904	1	0	16/07/2008	29/07/2008	08/08/2008	2008	23	13	10	429	2.244	1	0	0
2845823	81.4849	0	0	03/07/2008	29/07/2008	05/08/2008	2008	33	26	7	80	1.2229	1	0	0
2046979	91.2932	1	1	23/07/2008	30/07/2008	07/08/2008	2008	15	7	8	818	3.8764	1	0	0
2500191	44.6164	1	1	09/07/2008	30/07/2008	01/09/2008	2008	54	21	33	732	4.1478	1	1	0
2182880	74.2986	0	0	24/07/2008	31/07/2008	07/08/2008	2008	14	7	7	205	1.689	1	0	0
2594184	90.674	1	0	22/07/2008	31/07/2008	12/08/2008	2008	21	9	12	14	2.002	1	0	0
2637853	82.4795	0	0	11/07/2008	31/07/2008	12/08/2008	2008	32	20	12	584	3.609	1	0	0
2841652	56.5014	0	1	07/09/2007	31/07/2008	2008-08-01	2008	329	328	1	2	3.1039	1	0	0
2238885	79.5014	0	0	04/07/2008	02/08/2008	16/08/2008	2008	43	29	14	533	4.5907	1	0	0
2259136	78.4466	1	0	30/07/2008	05/08/2008	06/08/2008	2008	7	6	1	180	1.065	1	1	0
2850082	87.6959	1	0	10/07/2008	06/08/2008	31/08/2008	2008	52	27	25	14	2.002	1	1	1
2061255	77.2055	0	1	12/06/2008	07/08/2008	01/09/2008	2008	81	56	25	564	4.8196	1	0	0
2857819	93.7288	1	0	05/08/2008	07/08/2008	11/08/2008	2008	6	2	4	138	1.1694	1	0	0
2497614	77.6849	0	1	23/05/2008	08/08/2008	01/09/2008	2008	101	77	24	558	6.694	1	0	0
2540403	90.8219	0	0	01/08/2008	11/08/2008	13/08/2008	2008	12	10	2	584	3.609	1	0	0
2553560	83.0192	1	0	09/07/2008	12/08/2008	16/09/2008	2008	69	34	35	271	1.578	1	0	0
2855976	76.6356	1	0	26/06/2008	12/08/2008	19/08/2008	2008	54	47	7	533	4.5907	1	0	0
2177798	84.0055	0	0	31/07/2008	13/08/2008	02/09/2008	2008	33	13	20	300	1.2167	1	1	0
2258903	82.0548	0	0	19/07/2008	13/08/2008	02/09/2008	2008	45	25	20	79	2.0283	1	0	0
2227649	93.2329	0	0	01/08/2008	14/08/2008	02/09/2008	2008	32	13	19	541	2.4115	1	0	0
2303359	72.9699	1	0	03/07/2008	14/08/2008	29/08/2008	2008	57	42	15	557	3.7151	1	0	0
2526832	57.6959	0	0	31/07/2008	14/08/2008	18/08/2008	2008	18	14	4	10	2.2098	1	0	0
2662500	89.3973	1	0	06/08/2008	14/08/2008	31/08/2008	2008	25	8	17	130	1.4417	1	0	1
2516940	84.7479	1	1	05/08/2008	18/08/2008	22/08/2008	2008	17	13	4	170	3.089	1	1	0
2133504	72.9726	0	1	10/07/2008	19/08/2008	22/08/2008	2008	43	40	3	585	5.7776	1	1	0
2170758	85.474	1	1	10/08/2008	19/08/2008	25/08/2008	2008	15	9	6	581	6.5357	1	0	0
2541575	88.8137	1	0	01/08/2008	19/08/2008	20/08/2008	2008	19	18	1	584	3.609	1	0	1
2024655	57.9041	1	1	29/05/2008	20/08/2008	11/12/2008	2008	196	83	113	877	51.3469	1	0	0
2055924	50.4712	0	0	30/07/2008	20/08/2008	09/10/2008	2008	71	21	50	557	3.7151	1	0	1
2134528	82.8849	1	0	07/08/2008	22/08/2008	10/09/2008	2008	34	15	19	14	2.002	1	1	0
2653775	91.2575	0	0	14/08/2008	22/08/2008	16/09/2008	2008	33	8	25	429	2.244	1	0	0
2778908	85.7836	1	0	18/08/2008	22/08/2008	31/08/2008	2008	13	4	9	14	2.002	1	1	1
2841197	43.8384	0	0	18/08/2008	22/08/2008	10/09/2008	2008	23	4	19	425	0.8164	1	1	0
2855864	80.1315	1	0	17/08/2008	22/08/2008	26/08/2008	2008	9	5	4	11	1.2891	1	1	0
2202529	80.4603	1	0	21/08/2008	25/08/2008	28/08/2008	2008	7	4	3	121	2.5067	1	0	0
2047136	80.6904	1	0	24/07/2008	26/08/2008	29/08/2008	2008	36	33	3	533	4.5907	1	0	0
2533318	78.4027	1	0	27/07/2008	26/08/2008	03/09/2008	2008	38	30	8	127	1.4947	1	0	0
2038919	83.0986	0	0	14/08/2008	27/08/2008	28/08/2008	2008	14	13	1	88	1.1983	1	0	0
2291235	75.7616	0	0	14/08/2008	27/08/2008	03/09/2008	2008	20	13	7	880	3.6119	1	1	0
2607055	58.4247	1	0	13/08/2008	27/08/2008	28/08/2008	2008	15	14	1	580	2.1068	1	0	0
2577855	85.7699	1	0	09/08/2008	28/08/2008	01/09/2008	2008	23	19	4	544	3.4901	1	0	0
2073136	80.063	1	1	21/08/2008	29/08/2008	18/09/2008	2008	28	8	20	818	3.8764	1	0	0
2227715	93.4521	0	1	10/08/2008	01/09/2008	03/09/2008	2008	24	22	2	277	1.0738	1	0	0
2285347	96.3123	1	0	08/08/2008	02/09/2008	04/09/2008	2008	27	25	2	533	4.5907	1	0	1
2523360	72.9397	0	0	30/07/2008	02/09/2008	18/09/2008	2008	50	34	16	429	2.244	1	0	0
2836616	83.6	0	0	19/07/2008	02/09/2008	17/09/2008	2008	60	45	15	541	2.4115	1	0	0
2673980	81.5671	1	0	03/08/2008	04/09/2008	10/09/2008	2008	38	32	6	544	3.4901	1	0	0
2762806	78.474	0	1	23/07/2008	04/09/2008	12/09/2008	2008	51	43	8	1	4.9024	1	1	1
2230685	86.8795	0	0	18/08/2008	05/09/2008	22/09/2008	2008	35	18	17	533	4.5907	1	0	1
2483495	63.3918	0	0	17/07/2008	05/09/2008	03/12/2008	2008	139	50	89	878	31.7319	1	0	0
2515629	88.2082	1	1	22/07/2008	05/09/2008	08/09/2008	2008	48	45	3	468	4.125	1	0	0
2570031	97.2548	1	1	25/08/2008	05/09/2008	12/09/2008	2008	18	11	7	817	4.5455	1	0	0
2188400	74.3534	0	1	31/08/2008	08/09/2008	11/09/2008	2008	11	8	3	209	3.5778	0	1	0
2234624	83.9205	1	0	13/08/2008	08/09/2008	12/09/2008	2008	30	26	4	533	4.5907	1	0	0
2514998	57.8822	1	1	23/07/2008	08/09/2008	12/09/2008	2008	51	47	4	877	51.3469	1	0	0
2024715	92.8904	1	0	22/08/2008	09/09/2008	13/09/2008	2008	22	18	4	294	0.9624	1	0	0
2219959	84.7671	0	1	01/09/2008	09/09/2008	16/09/2008	2008	15	8	7	211	2.2191	1	1	0
2275166	85.0438	0	1	25/08/2008	09/09/2008	17/09/2008	2008	23	15	8	580	2.1068	1	1	0
2510362	81.9781	1	1	30/08/2008	09/09/2008	12/09/2008	2008	13	10	3	211	2.2191	1	0	0
2088290	83.3205	1	0	19/06/2008	18/09/2008	22/09/2008	2008	95	91	4	533	4.5907	1	0	0
2509706	91.3205	1	0	11/08/2008	18/09/2008	19/09/2008	2008	39	38	1	294	0.9624	1	0	0
2572347	84.0329	0	0	19/07/2008	18/09/2008	23/09/2008	2008	66	61	5	88	1.1983	1	1	0
2598585	85.4329	0	0	26/08/2008	18/09/2008	22/09/2008	2008	27	23	4	551	1.9213	1	1	0
2642077	83.8466	1	0	02/09/2008	18/09/2008	22/09/2008	2008	20	16	4	429	2.244	1	0	0
2063033	67.7671	1	0	15/07/2008	19/09/2008	23/09/2008	2008	70	66	4	426	0.7844	1	1	0
2064742	82.1644	1	0	27/08/2008	22/09/2008	23/09/2008	2008	27	26	1	18	1.5346	1	0	0
2517443	77.5452	1	1	03/08/2008	23/09/2008	25/09/2008	2008	53	51	2	817	4.5455	1	0	0
2566944	72.6521	0	0	05/09/2008	26/09/2008	29/09/2008	2008	24	21	3	810	2.4611	1	0	0
2241440	76.1205	1	0	19/09/2008	02/10/2008	27/10/2008	2008	38	13	25	12	1.5144	1	0	0
2600836	77.0274	1	1	10/09/2008	02/10/2008	03/10/2008	2008	23	22	1	271	1.578	0	1	0
2031309	69.937	1	0	24/09/2008	03/10/2008	08/10/2008	2008	14	9	5	12	1.5144	1	0	0
2308611	87.126	1	1	04/10/2008	06/10/2008	08/10/2008	2008	4	2	2	767	0.9335	1	0	0
2597493	65.1205	0	0	08/09/2008	06/10/2008	14/10/2008	2008	36	28	8	750	0.8335	1	0	0
2746278	76.6877	0	0	28/09/2008	06/10/2008	07/10/2008	2008	9	8	1	398	1.4123	1	0	0
2245878	79.4384	1	0	08/08/2008	08/10/2008	16/10/2008	2008	69	61	8	582	2.031	1	0	1
2572677	68.6932	1	0	26/09/2008	08/10/2008	14/10/2008	2008	18	12	6	82	1.9726	1	0	0
2848539	69.6384	0	0	02/10/2008	09/10/2008	10/10/2008	2008	8	7	1	541	2.4115	1	0	1
2231213	76.2301	0	0	09/10/2008	10/10/2008	15/10/2008	2008	6	1	5	172	2.1678	1	0	0
2294570	51.8521	0	0	2008-08-28	2008-10-10	2009-02-06	2009	162	43	119	79	2.0283	1	0	0
2854406	76.2	1	0	31/08/2008	10/10/2008	29/10/2008	2008	59	40	19	239	2.0336	0	0	0
2090236	71.411	1	1	11/09/2008	14/10/2008	17/10/2008	2008	36	33	3	877	51.3469	1	1	0
2289867	87.5918	1	1	29/09/2008	14/10/2008	04/11/2008	2008	36	15	21	210	3.4516	1	0	0
2203398	87.2301	0	1	23/08/2008	15/10/2008	29/10/2008	2008	67	53	14	550	5.7017	1	0	0
2306474	92.2795	1	0	10/09/2008	15/10/2008	07/11/2008	2008	58	35	23	14	2.002	1	1	0
2554830	71.4082	0	0	13/10/2008	15/10/2008	22/10/2008	2008	9	2	7	172	2.1678	1	0	0
2579381	76.3534	1	0	13/10/2008	15/10/2008	17/10/2008	2008	4	2	2	366	1.9498	1	0	1
2049216	77.3397	1	1	01/08/2008	16/10/2008	24/10/2008	2008	84	76	8	877	51.3469	1	0	0
2027527	85.5205	1	0	29/09/2008	17/10/2008	06/11/2008	2008	38	18	20	541	2.4115	1	0	0
2512732	95.0164	1	0	25/09/2008	17/10/2008	06/11/2008	2008	42	22	20	533	4.5907	1	0	0
2654782	73.5562	1	0	22/09/2008	17/10/2008	21/10/2008	2008	29	25	4	14	2.002	1	0	0
2180148	91.3041	1	1	13/10/2008	20/10/2008	31/10/2008	2008	18	7	11	211	2.2191	1	1	0
2742053	76.1397	0	0	01/10/2008	20/10/2008	24/10/2008	2008	23	19	4	880	3.6119	1	1	0
2040895	86.2438	1	0	27/09/2008	21/10/2008	30/10/2008	2008	33	24	9	468	4.125	1	0	0
2042371	82.9808	0	1	10/10/2008	21/10/2008	22/10/2008	2008	12	11	1	211	2.2191	1	0	0
2185624	60.1945	0	0	06/10/2008	21/10/2008	23/10/2008	2008	17	15	2	463	1.3022	1	0	0
2478359	60.4767	0	0	10/09/2008	21/10/2008	03/11/2008	2008	54	41	13	120	3.4187	1	0	0
2482035	89.6658	1	0	01/10/2008	21/10/2008	07/11/2008	2008	37	20	17	533	4.5907	1	0	0
2669429	76.2082	1	0	20/10/2008	21/10/2008	30/10/2008	2008	10	1	9	11	1.2891	1	0	0
2524908	76.0877	0	1	14/10/2008	22/10/2008	25/11/2008	2008	42	8	34	874	3.808	0	0	0
2698568	72.8219	1	0	18/10/2008	22/10/2008	03/12/2008	2008	46	4	42	203	1.8003	1	0	0
2497268	92.7562	1	0	14/10/2008	27/10/2008	12/11/2008	2008	29	13	16	541	2.4115	1	0	0
2504964	78.937	1	0	29/09/2008	28/10/2008	11/11/2008	2008	43	29	14	300	1.2167	1	0	0
2532242	70.0438	0	1	19/10/2008	28/10/2008	31/10/2008	2008	12	9	3	209	3.5778	0	0	0
2622850	93.4466	1	0	21/10/2008	28/10/2008	10/11/2008	2008	20	7	13	533	4.5907	1	1	0
2592635	88.8575	1	1	18/10/2008	29/10/2008	05/11/2008	2008	18	11	7	818	3.8764	1	0	0
2653875	77.6575	1	0	10/10/2008	29/10/2008	12/11/2008	2008	33	19	14	551	1.9213	1	0	0
2033000	90.7205	1	0	09/10/2008	30/10/2008	12/11/2008	2008	34	21	13	88	1.1983	1	0	0
2118149	84.4822	1	1	01/10/2008	30/10/2008	17/11/2008	2008	47	29	18	561	4.3793	0	0	0
2189589	91.5918	1	1	23/10/2008	30/10/2008	06/11/2008	2008	14	7	7	236	1.5311	1	0	0
2256429	82.3123	0	0	27/10/2008	30/10/2008	14/11/2008	2008	18	3	15	144	1.432	1	0	0
2671247	84.5973	1	1	14/10/2008	31/10/2008	07/11/2008	2008	24	17	7	210	3.4516	1	0	0
2656833	67.3397	0	0	08/10/2008	03/11/2008	05/11/2008	2008	28	26	2	541	2.4115	1	1	0
2080730	77.789	1	0	24/09/2008	04/11/2008	06/11/2008	2008	43	41	2	874	3.808	1	0	0
2546538	75.8411	0	0	21/10/2008	04/11/2008	05/11/2008	2008	15	14	1	24	1.0975	1	1	0
2612337	62.0959	1	0	20/07/2008	06/11/2008	17/11/2008	2008	120	109	11	533	4.5907	1	0	0
2547692	56.1123	0	0	19/08/2008	10/11/2008	24/11/2008	2008	97	83	14	14	2.002	1	1	0
2551846	76.726	1	0	15/10/2008	10/11/2008	13/11/2008	2008	29	26	3	584	3.609	1	0	0
2048750	83.8082	1	0	10/10/2008	11/11/2008	17/11/2008	2008	38	32	6	552	3.3476	1	0	0
2576436	78.6932	1	0	20/10/2008	11/11/2008	20/12/2008	2008	61	22	39	533	4.5907	1	0	1
2152914	76.9178	1	0	29/10/2008	12/11/2008	13/11/2008	2008	15	14	1	810	2.4611	1	1	0
2192462	83.9671	0	1	25/10/2008	18/11/2008	19/11/2008	2008	25	24	1	213	2.9877	1	1	0
2058327	85.4247	0	0	07/11/2008	20/11/2008	21/11/2008	2008	14	13	1	294	0.9624	1	0	0
2523426	95.6521	1	0	19/10/2008	20/11/2008	21/11/2008	2008	33	32	1	321	0.6757	1	0	0
2604688	69.0575	0	0	01/08/2008	21/11/2008	24/11/2008	2008	115	112	3	878	31.7319	1	0	0
2571971	96.4822	1	0	03/11/2008	25/11/2008	26/11/2008	2008	23	22	1	416	1.7604	1	0	0
2662023	60.7014	0	0	15/11/2008	25/11/2008	26/11/2008	2008	11	10	1	11	1.2891	1	0	0
2066655	72.0932	1	0	15/11/2008	26/11/2008	27/11/2008	2008	12	11	1	470	0	1	0	0
2653775	91.4575	0	0	21/11/2008	26/11/2008	28/11/2008	2008	7	5	2	429	2.244	1	0	0
2829573	82.6904	0	0	31/10/2008	27/11/2008	28/11/2008	2008	28	27	1	174	1.3553	1	0	0
2843936	86.3397	0	0	14/11/2008	27/11/2008	28/11/2008	2008	14	13	1	321	0.6757	1	1	0
2046979	91.6411	1	1	15/11/2008	28/11/2008	12/12/2008	2008	27	13	14	818	3.8764	1	0	0
2546372	80.1151	1	1	21/11/2008	28/11/2008	02/12/2008	2008	11	7	4	236	1.5311	1	0	0
2546142	84.5836	1	0	30/08/2008	01/12/2008	02/12/2008	2008	94	93	1	468	4.125	1	1	0
2806455	79.5562	0	1	21/09/2008	01/12/2008	10/12/2008	2008	80	71	9	549	9.8452	1	0	0
2861797	96.6137	0	0	04/12/2008	05/12/2008	09/12/2008	2008	5	1	4	281	0.3841	1	0	0
2785335	69.4575	0	0	16/11/2008	08/12/2008	09/12/2008	2008	23	22	1	544	3.4901	1	0	0
2030175	88.4192	1	1	01/12/2008	10/12/2008	16/12/2008	2008	15	9	6	818	3.8764	1	0	0
2177110	85.7315	1	1	06/12/2008	12/12/2008	15/12/2008	2008	9	6	3	211	2.2191	1	0	0
2771114	68.6329	1	1	18/11/2008	12/12/2008	15/12/2008	2008	27	24	3	203	1.8003	1	1	0
2550364	76.9479	1	0	2008-11-18	2008-12-15	2009-01-12	2009	55	27	28	552	3.3476	1	0	0
2615196	92.8082	1	0	09/12/2008	16/12/2008	22/12/2008	2008	13	7	6	14	2.002	1	0	0
2807288	71.4986	0	0	28/11/2008	17/12/2008	18/12/2008	2008	20	19	1	205	1.689	1	0	0
2663704	86.5041	1	0	15/12/2008	19/12/2008	24/12/2008	2008	9	4	5	131	0.9335	1	0	0
2582629	51.4521	1	1	2008-12-03	2008-12-27	2009-02-02	2009	61	24	37	558	6.694	1	0	0
2615790	83.8822	1	0	15/12/2008	29/12/2008	30/12/2008	2008	15	14	1	189	0.6507	1	1	0
2290822	87.3945	0	0	06/12/2008	30/12/2008	31/12/2008	2008	25	24	1	121	2.5067	1	0	0
2619800	89.7397	1	0	22/12/2008	30/12/2008	31/12/2008	2008	9	8	1	320	1.0628	1	0	0
2055508	88.5123	0	0	2009-01-04	2009-01-07	2009-01-27	2009	23	3	20	416	1.7604	1	0	1
2201896	83.3836	0	0	2008-12-11	2009-01-07	2009-01-14	2009	34	27	7	82	1.9726	1	0	0
2538820	85.8192	0	0	2009-01-02	2009-01-07	2009-01-29	2009	27	5	22	101	0.9993	1	0	0
2051464	85.5863	1	1	2009-01-02	2009-01-08	2009-01-16	2009	14	6	8	211	2.2291	1	0	0
2207954	78.8822	1	0	2009-01-01	2009-01-08	2009-01-14	2009	13	7	6	140	0.8866	1	0	0
2325541	78.8575	1	0	2008-12-01	2009-01-08	2009-01-15	2009	45	38	7	533	4.5907	1	0	0
2876644	55.5918	0	0	2008-12-06	2009-01-08	2009-01-26	2009	51	33	18	14	2.002	1	1	0
2179453	63.2438	0	0	2008-12-30	2009-01-09	2009-01-14	2009	15	10	5	463	1.3022	1	0	0
2502386	87.8795	1	0	2008-12-26	2009-01-09	2009-01-13	2009	18	14	4	14	2.002	1	0	0
2562271	85.7589	1	0	2009-01-03	2009-01-09	2009-01-13	2009	10	6	4	102	0.6331	1	0	0
2535988	89.7699	1	0	2009-01-05	2009-01-12	2009-01-19	2009	14	7	7	423	1.005	1	0	0
2808380	85.0219	1	0	2009-01-01	2009-01-13	2009-01-28	2009	27	12	15	416	1.7604	1	0	0
2252101	75.9973	0	0	2009-01-03	2009-01-14	2009-01-21	2009	18	11	7	14	2.002	1	0	0
2558251	73.2521	0	0	2008-12-13	2009-01-14	2009-01-27	2009	45	32	13	810	2.4611	1	0	0
2833058	82.4192	1	0	2008-12-28	2009-01-14	2009-01-15	2009	18	17	1	584	3.609	1	0	0
2139005	85.6658	1	0	2009-01-11	2009-01-19	2009-01-28	2009	17	8	9	320	1.0628	1	0	0
2233954	64.8575	1	0	2008-10-15	2009-01-19	2009-01-22	2009	99	96	3	550	5.7017	0	0	0
2553528	79.4521	1	0	2008-12-20	2009-01-19	2009-01-26	2009	37	30	7	127	1.4947	1	0	0
2601019	80.6822	1	1	2009-01-14	2009-01-19	2009-01-21	2009	7	5	2	767	0.9335	1	0	0
2042394	73.6685	1	0	2008-12-12	2009-01-20	2009-02-11	2009	61	39	22	541	2.4115	1	0	0
2208808	86.7616	1	0	2009-01-05	2009-01-20	2009-01-28	2009	23	15	8	444	0.7958	1	0	0
2487848	81.8384	1	0	2008-12-25	2009-01-20	2009-02-16	2009	53	26	27	584	3.609	1	0	0
2767712	77.3945	0	0	2009-01-07	2009-01-20	2009-01-23	2009	16	13	3	172	2.1678	1	0	0
2264819	90.9699	0	0	2008-12-13	2009-01-21	2009-01-22	2009	40	39	1	239	2.0336	0	0	0
2494941	87.7699	0	0	2008-12-29	2009-01-21	2009-02-04	2009	37	23	14	533	4.5907	1	0	0
2505243	73.189	0	1	2009-01-05	2009-01-21	2009-03-11	2009	65	16	49	585	5.7776	1	0	0
2514266	63.6986	1	0	2009-01-02	2009-01-21	2009-03-07	2009	64	19	45	102	0.6331	1	0	1
2095670	58.8849	1	0	2008-11-22	2009-01-22	2009-01-24	2009	63	61	2	2	2.1039	1	0	0
2303132	93.5671	1	1	2009-01-12	2009-01-22	2009-01-26	2009	14	10	4	210	3.4516	1	1	0
2039747	79.8301	1	0	2008-12-19	2009-01-23	2009-01-26	2009	38	35	3	82	1.9726	1	0	0
2042201	91.8493	1	0	2009-01-04	2009-01-23	2009-01-29	2009	25	19	6	113	6.095	1	0	0
2149756	78.1644	1	0	2009-01-14	2009-01-23	2009-02-14	2009	31	9	22	541	2.4115	1	0	0
2157336	45.6548	1	1	2009-01-19	2009-01-23	2009-01-28	2009	9	4	5	25	0.809	1	0	0
2567270	77.0384	1	0	2009-01-14	2009-01-23	2009-02-14	2009	31	9	22	102	0.6331	1	0	0
2766649	92.1233	0	0	2009-01-09	2009-01-23	2009-01-31	2009	22	14	8	101	0.9993	1	1	1
2576927	67.6493	1	1	2008-04-28	2009-01-26	2009-03-23	2009	329	273	56	558	6.694	1	1	0
2289411	75.2877	0	0	2009-01-12	2009-01-27	2009-01-28	2009	16	15	1	127	1.4947	1	1	0
2508234	81.063	1	0	2009-01-16	2009-01-28	2009-02-05	2009	20	12	8	533	4.5907	1	0	0
2530989	69.4384	0	0	2009-01-13	2009-01-28	2009-02-04	2009	22	15	7	880	3.6119	1	0	0
2540474	83.9836	1	0	2009-01-05	2009-01-28	2009-02-04	2009	30	23	7	584	3.609	1	0	0
2047546	80.7534	1	0	2009-01-12	2009-01-29	2009-02-17	2009	36	17	19	78	1.6977	1	0	0
2127690	55.7616	0	0	2009-01-19	2009-01-29	2009-02-20	2009	32	10	22	557	3.7151	1	0	0
2155313	88.2493	0	0	2009-01-18	2009-02-05	2009-02-07	2009	20	18	2	88	1.1983	1	0	0
2198216	72.1534	1	1	2009-01-21	2009-02-05	2009-02-06	2009	16	15	1	468	4.125	1	0	0
2526982	87.4329	0	0	2009-01-29	2009-02-05	2009-02-09	2009	11	7	4	14	2.002	1	0	0
2226543	83.874	1	1	2009-01-08	2009-02-06	2009-02-10	2009	33	29	4	558	6.694	1	0	0
2594040	83.3644	0	0	2009-01-22	2009-02-06	2009-02-10	2009	19	15	4	533	4.5907	1	1	0
2834178	74.8137	0	0	2009-02-02	2009-02-06	2009-02-09	2009	7	4	3	318	1.7376	1	0	0
2878549	63.9342	0	0	2009-01-23	2009-02-06	2009-03-10	2009	46	14	32	101	0.9993	1	1	0
2580279	81.3863	0	0	2008-12-10	2009-02-09	2009-02-20	2009	72	61	11	544	3.4901	1	0	0
2132863	93.2247	1	0	2009-01-21	2009-02-12	2009-02-18	2009	28	22	6	541	2.4115	1	1	0
2321278	80.5178	0	0	2009-01-22	2009-02-12	2009-02-18	2009	27	21	6	14	2.002	1	0	0
2500290	69.6603	1	0	2009-01-28	2009-02-12	2009-02-13	2009	16	15	1	533	4.5907	1	1	0
2797849	58.0932	0	0	2009-02-02	2009-02-12	2009-02-27	2009	25	10	15	878	31.7319	1	1	1
2203852	92.8685	1	0	2009-02-05	2009-02-17	2009-02-18	2009	13	12	1	101	0.9993	1	0	0
2267010	67.9616	1	0	2009-02-10	2009-02-17	2009-02-18	2009	8	7	1	180	1.065	1	0	0
2535988	89.8712	1	0	2009-02-04	2009-02-17	2009-02-25	2009	21	13	8	185	0.7274	1	0	0
2770979	94.9781	1	0	2009-02-09	2009-02-17	2009-02-19	2009	10	8	2	316	1.4303	1	0	0
2242486	80.8274	0	1	2009-01-25	2009-02-18	2009-02-19	2009	25	24	1	468	4.125	1	0	0
2125872	87.2658	1	1	2009-02-10	2009-02-19	2009-02-21	2009	11	9	2	211	2.2291	1	0	0
2517618	76.8411	1	0	2009-01-31	2009-02-19	2009-02-21	2009	21	19	2	34	1.3983	1	1	0
2240007	73.2658	0	0	2009-02-09	2009-02-23	2009-02-24	2009	15	14	1	14	2.002	1	0	1
2828340	92.0493	1	0	2009-01-21	2009-02-23	2009-02-24	2009	34	33	1	533	4.5907	1	0	0
2064261	85.4521	0	1	2009-01-29	2009-02-24	2009-02-25	2009	27	26	1	319	0.7138	1	0	0
2122713	76.3233	0	0	2009-01-29	2009-02-24	2009-03-10	2009	40	26	14	76	3.3832	1	0	0
2290494	77.5068	1	0	2009-02-05	2009-02-24	2009-04-21	2009	75	19	56	239	2.0336	1	0	0
2540143	67.8438	0	0	2009-01-26	2009-02-24	2009-02-25	2009	30	29	1	558	6.694	1	1	0
2058955	74.5151	0	1	2008-10-30	2009-02-25	2009-03-12	2009	133	118	15	549	9.8452	0	0	0
2108489	57.9863	1	1	2009-02-23	2009-02-25	2009-04-08	2009	44	2	42	236	1.5311	1	0	0
2608156	68.2658	0	1	2009-01-07	2009-02-25	2009-02-26	2009	50	49	1	878	31.7319	1	1	0
2866946	63.7753	0	0	2009-02-23	2009-02-25	2009-02-26	2009	3	2	1	64	1.799	1	0	0
2069499	77.7041	0	1	2009-02-18	2009-02-26	2009-02-27	2009	9	8	1	10	2.2098	1	0	0
2319066	78.4603	1	1	2009-01-31	2009-02-26	2009-03-02	2009	30	26	4	817	4.5455	1	1	0
2600940	56.0932	0	0	2009-02-06	2009-02-26	2009-02-27	2009	21	20	1	533	4.5907	1	0	0
2310943	81.1699	1	0	2008-12-31	2009-02-27	2009-03-02	2009	61	58	3	813	0.8835	1	0	0
2211226	92.8438	1	0	2009-02-06	2009-03-04	2009-03-06	2009	28	26	2	395	1.0742	1	0	0
2051171	81.0192	1	0	2009-01-20	2009-03-05	2009-03-16	2009	55	44	11	541	2.4115	1	0	0
2315441	83.2658	1	1	2009-02-18	2009-03-05	2009-03-11	2009	21	15	6	581	6.5957	1	0	0
2608471	86.7479	0	0	2009-02-27	2009-03-05	2009-03-10	2009	11	6	5	35	0.9273	1	0	0
2679310	80.8192	1	0	2009-02-27	2009-03-05	2009-03-16	2009	17	6	11	11	1.2891	1	0	0
2636187	80.5342	0	1	2009-02-27	2009-03-06	2009-03-09	2009	10	7	3	2	2.1039	1	0	0
2530193	79.1452	0	0	2009-02-07	2009-03-09	2009-04-01	2009	53	30	23	541	2.4115	1	0	0
2747721	90.2411	1	0	2009-01-22	2009-03-09	2009-03-16	2009	53	46	7	533	4.5907	1	1	0
2183500	64.1836	1	0	2009-02-12	2009-03-10	2009-04-03	2009	50	26	24	468	4.125	1	1	0
2226327	79.0274	0	1	2009-02-27	2009-03-10	2009-03-13	2009	14	11	3	211	2.2291	1	0	0
2254671	89.5644	0	0	2009-02-06	2009-03-10	2009-03-18	2009	40	32	8	395	1.0742	1	0	0
2502881	74.3507	1	0	2009-01-11	2009-03-10	2009-03-18	2009	66	58	8	878	31.7319	1	0	0
2594912	82.1452	1	0	2009-02-25	2009-03-10	2009-03-18	2009	21	13	8	172	2.1678	1	0	0
2780708	89.1123	0	0	2009-03-04	2009-03-12	2009-03-19	2009	15	8	7	468	4.125	1	1	0
2880337	84.9397	1	0	2009-02-27	2009-03-12	2009-03-17	2009	18	13	5	79	2.0283	1	0	1
2218081	76.5945	1	1	2009-02-12	2009-03-13	2009-03-19	2009	35	29	6	817	4.5455	1	0	0
2597573	90.5014	0	0	2009-02-18	2009-03-13	2009-03-19	2009	29	23	6	101	0.9993	1	0	0
2112475	66.3041	1	0	2009-03-05	2009-03-16	2009-03-18	2009	13	11	2	294	0.9624	1	1	0
2179658	80.1562	1	1	2009-03-01	2009-03-16	2009-03-17	2009	16	15	1	2	2.1039	0	0	0
2585991	92.9507	1	0	2009-02-20	2009-03-19	2009-03-20	2009	28	27	1	578	6.6826	1	0	0
2491302	76.6055	0	0	2009-03-17	2009-03-20	2009-03-21	2009	4	3	1	64	1.799	1	0	0
2880695	85.9233	1	0	2009-03-07	2009-03-20	2009-03-25	2009	18	13	5	316	1.4303	1	1	0
2857576	93.2877	1	0	2009-03-18	2009-03-23	2009-03-25	2009	7	5	2	541	2.4115	1	0	0
2261879	80.3342	1	1	2009-03-20	2009-03-24	2009-03-25	2009	5	4	1	243	0.7919	1	0	0
2802595	68.9616	0	0	2009-02-22	2009-03-24	2009-03-31	2009	37	30	7	551	1.9213	1	0	0
2875822	86.1616	1	1	2009-03-17	2009-03-24	2009-03-26	2009	9	7	2	211	2.2291	1	0	0
2601078	85.263	1	0	2009-03-02	2009-03-26	2009-04-02	2009	31	24	7	294	0.9624	1	0	0
2152584	73.2932	0	0	2009-03-04	2009-03-27	2009-03-30	2009	26	23	3	581	6.5957	1	0	0
2214045	85.3096	1	0	2009-02-23	2009-03-27	2009-04-02	2009	38	32	6	541	2.4115	1	0	0
2870975	87.8356	0	0	2009-03-06	2009-03-27	2009-04-08	2009	33	21	12	271	1.578	1	1	0
2880718	85.7644	1	1	2009-03-12	2009-03-27	2009-03-31	2009	19	15	4	211	2.2291	1	0	0
2881403	47.4986	0	1	2009-03-28	2009-03-31	2009-04-04	2009	7	3	4	243	0.7919	1	0	0
2540505	85.1123	1	1	2009-03-10	2009-04-02	2009-04-03	2009	24	23	1	148	3.1543	0	0	0
2600725	77.0849	0	0	2009-03-30	2009-04-02	2009-04-03	2009	4	3	1	543	2.6637	1	0	0
2554990	91.7452	0	0	2009-03-11	2009-04-03	2009-04-06	2009	26	23	3	429	2.244	1	0	0
2235392	63.1151	0	0	2009-04-03	2009-04-06	2009-04-15	2009	12	3	9	297	0.5753	1	1	0
2235632	77.3452	0	0	2009-03-31	2009-04-06	2009-04-07	2009	7	6	1	552	3.3476	1	0	0
2881532	81.3699	1	1	2009-03-30	2009-04-08	2009-04-11	2009	12	9	3	211	2.2291	1	0	0
2270692	83.5671	1	0	2009-03-28	2009-04-13	2009-04-14	2009	17	16	1	101	0.9993	1	0	0
2186846	99.0904	0	0	2009-03-21	2009-04-15	2009-04-16	2009	26	25	1	271	1.578	1	0	0
2640525	73.6164	0	0	2009-03-25	2009-04-15	2009-04-16	2009	22	21	1	404	1.4662	1	0	0
2243753	72.9068	1	1	2009-02-25	2009-04-17	2009-04-20	2009	54	51	3	817	4.5455	1	0	0
2756845	76.937	0	0	2009-03-23	2009-04-20	2009-04-21	2009	29	28	1	121	2.5067	1	0	0
2563152	79.9205	1	1	2008-12-29	2009-04-21	2009-04-22	2009	114	113	1	579	8.7214	1	0	0
2617725	64.4164	0	0	2009-04-11	2009-04-21	2009-04-23	2009	12	10	2	205	1.689	1	0	0
2546278	79.2658	0	0	2009-04-13	2009-04-23	2009-04-24	2009	11	10	1	557	3.7151	1	0	0
2055174	92.7534	1	0	2009-04-11	2009-04-28	2009-04-29	2009	18	17	1	584	3.609	1	0	0
2108680	85.8932	1	0	2009-04-05	2009-04-28	2009-04-29	2009	24	23	1	14	2.002	1	0	0
2607251	82.0959	0	0	2009-04-20	2009-04-28	2009-05-02	2009	12	8	4	748	0.7835	1	0	0
2084892	89.5151	1	0	2009-04-28	2009-05-05	2009-05-07	2009	9	7	2	320	1.0628	1	0	0
2256414	71.211	0	0	2009-04-08	2009-05-06	2009-05-07	2009	29	28	1	581	6.5957	1	0	0
2583032	60.5123	0	1	2009-03-08	2009-05-06	2009-05-25	2009	78	59	19	877	51.3469	1	1	0
2088481	87.1644	0	0	2009-04-08	2009-05-08	2009-05-12	2009	34	30	4	20	2.2533	1	1	0
2211430	62.1342	0	0	2009-05-01	2009-05-08	2009-05-20	2009	19	7	12	90	0.8497	1	0	0
2579733	72.6904	0	1	2009-05-01	2009-05-08	2009-05-09	2009	8	7	1	284	0.5761	1	1	0
2584588	69.3288	0	0	2009-04-18	2009-05-08	2009-05-11	2009	23	20	3	541	2.4115	1	0	0
2159063	43.3096	0	0	2009-05-06	2009-05-11	2009-05-23	2009	17	5	12	430	1.5934	1	0	0
2706993	42.7041	1	0	2009-04-27	2009-05-11	2009-06-03	2009	37	14	23	10	2.2098	1	0	1
2509496	60.7918	0	0	2009-05-03	2009-05-12	2009-05-15	2009	12	9	3	85	1.5855	1	0	0
2642061	79.9205	1	0	2009-04-15	2009-05-12	2009-05-13	2009	28	27	1	568	3.5678	1	0	0
2721116	63.1699	0	0	2009-04-15	2009-05-12	2009-07-15	2009	91	27	64	585	5.7776	1	0	0
2617479	54.6822	0	0	2009-04-04	2009-05-13	2009-07-21	2009	108	39	69	879	9.2388	1	0	0
2664869	79.2384	0	0	2009-05-11	2009-05-13	2009-05-15	2009	4	2	2	203	1.8003	1	1	0
2504102	77.8685	1	0	2009-04-28	2009-05-14	2009-05-15	2009	17	16	1	296	1.0944	1	0	0
2599248	97.1918	1	0	2009-05-06	2009-05-14	2009-05-15	2009	9	8	1	395	1.0742	1	0	0
2815653	82.7178	0	0	2009-04-17	2009-05-15	2009-05-18	2009	31	28	3	248	0.7029	1	1	0
2252735	71.7616	0	0	2009-05-18	2009-05-19	2009-05-22	2009	4	1	3	64	1.799	1	0	0
2316665	69.8137	0	0	2009-05-13	2009-05-19	2009-05-20	2009	7	6	1	429	2.244	1	1	0
2747828	77.9452	0	0	2009-05-11	2009-05-19	2009-05-20	2009	9	8	1	569	1.7275	1	0	0
2159988	85.3452	1	0	2009-05-10	2009-05-20	2009-05-21	2009	11	10	1	880	3.6119	1	0	0
2566217	62.189	0	0	2009-05-19	2009-05-20	2009-05-21	2009	2	1	1	82	1.9726	1	0	0
2572189	72.0548	1	0	2009-04-28	2009-05-20	2009-05-22	2009	24	22	2	533	4.5907	1	0	0
2616331	81.7671	1	0	2009-04-28	2009-05-21	2009-05-27	2009	29	23	6	543	2.6637	1	0	0
2067166	78.0301	0	0	2009-05-24	2009-05-27	2009-05-28	2009	4	3	1	101	0.9993	1	0	0
2552774	76.4247	1	1	2009-05-19	2009-05-27	2009-05-28	2009	9	8	1	219	1.3329	0	0	0
2536475	81.5863	0	0	2009-04-28	2009-05-28	2009-05-29	2009	31	30	1	810	2.4611	1	1	0
2505265	77.5479	0	0	2009-04-19	2009-05-29	2009-06-02	2009	44	40	4	533	4.5907	1	0	0
2209359	88.7918	1	0	2009-05-06	2009-06-02	2009-06-03	2009	28	27	1	563	1.7902	1	0	0
2883326	89.0082	1	0	2009-05-01	2009-06-02	2009-06-03	2009	33	32	1	544	3.4901	1	0	0
2090468	71.9973	0	0	2009-05-13	2009-06-03	2009-06-04	2009	22	21	1	810	2.4611	1	0	0
2178458	88.7397	1	1	2009-05-27	2009-06-03	2009-06-04	2009	8	7	1	210	3.4516	1	0	0
2191251	74.4164	0	1	2009-05-14	2009-06-03	2009-06-04	2009	21	20	1	213	2.9877	1	0	0
2601880	87.5096	0	1	2009-04-13	2009-06-03	2009-06-04	2009	52	51	1	468	4.125	1	1	0
2574739	84.7397	1	1	2009-05-03	2009-06-04	2009-06-05	2009	33	32	1	558	6.694	0	0	0
2882358	65.4466	0	0	2009-05-10	2009-06-04	2009-06-05	2009	26	25	1	881	11.414	1	1	0
2884007	77.3151	1	0	2009-05-11	2009-06-04	2009-06-05	2009	25	24	1	463	1.3022	1	0	0
2550955	75.7699	0	1	2009-06-02	2009-06-09	2009-06-10	2009	8	7	1	818	3.8764	0	1	0
2536746	90.3918	0	0	2009-06-05	2009-06-10	2009-06-19	2009	14	5	9	541	2.4115	1	0	0
2643099	95.4767	1	0	2009-05-24	2009-06-11	2009-06-12	2009	19	18	1	810	2.4611	1	0	0
2539507	82.8932	1	0	2009-06-06	2009-06-12	2009-06-19	2009	13	6	7	544	3.4901	1	0	0
2634019	79.2959	1	0	2009-05-27	2009-06-12	2009-06-18	2009	22	16	6	14	2.002	1	0	0
2884312	73.2685	0	0	2009-05-25	2009-06-12	2009-06-18	2009	24	18	6	14	2.002	1	0	0
2199612	86.1863	0	1	2009-06-01	2009-06-16	2009-06-22	2009	21	15	6	559	4.4328	1	0	0
2630871	86.737	1	1	2009-05-31	2009-06-16	2009-06-18	2009	18	16	2	148	3.1543	1	0	0
2519042	85.0712	0	0	2009-05-29	2009-06-17	2009-06-18	2009	20	19	1	533	4.5907	1	0	0
2132241	77.6685	0	0	2009-06-14	2009-06-19	2009-06-22	2009	8	5	3	102	0.6331	1	0	0
2531360	82.1425	0	1	2009-05-14	2009-06-19	2009-06-23	2009	40	36	4	482	5.1712	1	0	0
2551037	87.2932	1	0	2009-05-23	2009-06-19	2009-06-25	2009	33	27	6	127	1.4947	1	0	0
2625352	102.496	1	0	2009-05-30	2009-06-19	2009-06-23	2009	24	20	4	45	1.4947	1	0	0
2667560	82.6849	1	1	2009-03-09	2009-06-19	2009-07-13	2009	126	102	24	468	4.125	1	0	0
2575732	77.7726	0	0	2009-06-08	2009-06-23	2009-06-24	2009	16	15	1	541	2.4115	1	0	0
2625080	75.8877	0	0	2009-06-01	2009-06-23	2009-06-24	2009	23	22	1	541	2.4115	1	0	0
2673492	95.2904	0	0	2009-05-05	2009-06-23	2009-06-24	2009	50	49	1	551	1.9213	1	0	0
2870975	88.137	0	0	2009-05-25	2009-06-23	2009-07-27	2009	63	29	34	271	1.578	1	1	0
2037629	64.2767	0	1	2009-06-06	2009-06-24	2009-07-13	2009	37	18	19	530	10.3174	1	1	0
2055044	65.7452	0	0	2009-04-27	2009-06-24	2009-06-25	2009	59	58	1	579	8.7214	1	0	0
2545080	69.5178	1	0	2009-06-17	2009-06-25	2009-06-26	2009	9	8	1	172	2.1678	1	0	0
2882642	85.0877	1	0	2009-04-24	2009-06-26	2009-07-02	2009	69	63	6	12	1.5144	1	1	0
2199008	93.0466	1	0	2009-06-05	2009-06-29	2009-06-30	2009	25	24	1	14	2.002	1	0	0
2268744	83.4	0	0	2009-05-31	2009-06-29	2009-07-01	2009	31	29	2	540	3.5181	1	0	0
2309018	61.3068	1	0	2009-06-24	2009-06-29	2009-06-30	2009	6	5	1	172	2.1678	0	0	0
2841342	68.8	1	0	2009-06-12	2009-06-30	2009-07-14	2009	32	18	14	552	3.3476	1	0	0
2181458	78.0795	0	0	2009-06-18	2009-07-02	2009-07-03	2009	15	14	1	82	1.9726	1	0	0
2556877	79.3315	0	0	2009-06-17	2009-07-02	2009-07-07	2009	20	15	5	425	0.8164	1	1	0
2055044	65.7973	0	0	2009-06-30	2009-07-03	2009-07-14	2009	14	3	11	404	1.4662	1	0	0
2102571	80.0521	0	0	2009-06-13	2009-07-03	2009-07-06	2009	23	20	3	188	1.0532	1	0	0
2235380	77.2493	1	1	2009-06-22	2009-07-03	2009-07-04	2009	12	11	1	211	2.2291	1	0	0
2788020	75.3945	0	0	2009-06-12	2009-07-06	2009-07-10	2009	28	24	4	533	4.5907	1	0	0
2806185	61.6137	1	0	2009-07-02	2009-07-06	2009-07-08	2009	6	4	2	832	0.8703	0	0	0
2122930	88.6027	1	0	2009-06-26	2009-07-08	2009-07-09	2009	13	12	1	533	4.5907	1	0	0
2226607	74.0411	0	0	2009-06-16	2009-07-08	2009-07-09	2009	23	22	1	14	2.002	1	0	0
2862782	89.4027	1	1	2009-07-01	2009-07-10	2009-07-13	2009	12	9	3	209	3.5778	0	1	0
2557753	76.0493	1	0	2009-07-01	2009-07-11	2009-08-25	2009	55	10	45	533	4.5907	1	0	0
2060502	78.7315	0	0	2009-06-18	2009-07-13	2009-07-24	2009	36	25	11	88	1.1983	1	0	0
2536746	90.526	0	0	2009-06-20	2009-07-13	2009-08-07	2009	48	23	25	182	1.1435	1	0	0
2288483	74.7534	0	1	2009-06-13	2009-07-14	2009-07-18	2009	35	31	4	877	51.3469	1	1	0
2300164	83.2603	1	1	2009-07-04	2009-07-14	2009-07-15	2009	11	10	1	818	3.8764	1	0	0
2575345	93.5123	1	1	2009-06-27	2009-07-14	2009-07-15	2009	18	17	1	818	3.8764	1	1	0
2851200	53.8658	1	1	2009-05-27	2009-07-14	2009-08-02	2009	67	48	19	530	10.3174	1	0	0
2236678	86.8301	1	0	2009-06-30	2009-07-15	2009-07-18	2009	18	15	3	541	2.4115	1	0	0
2322972	94.3041	1	0	2009-07-10	2009-07-15	2009-07-16	2009	6	5	1	416	1.7604	1	0	0
2503376	50.1041	1	0	2009-07-10	2009-07-15	2009-07-16	2009	6	5	1	410	1.0887	1	1	0
2259119	84.1507	0	0	2009-07-06	2009-07-16	2009-07-22	2009	16	10	6	316	1.4303	1	0	0
2505289	66.5041	0	0	2009-06-10	2009-07-16	2009-07-17	2009	37	36	1	541	2.4115	1	1	0
2801182	54.8822	0	0	2009-06-26	2009-07-17	2009-07-20	2009	24	21	3	76	3.3832	1	0	0
2762676	84.7808	0	0	2009-07-04	2009-07-20	2009-07-21	2009	17	16	1	584	3.609	1	0	0
2621964	83.0904	1	1	2009-07-16	2009-07-23	2009-07-24	2009	8	7	1	818	3.8764	1	0	0
2687776	79.0027	1	0	2009-06-30	2009-07-24	2009-07-27	2009	27	24	3	541	2.4115	1	0	0
2862154	85.1918	1	1	2009-07-19	2009-07-24	2009-07-29	2009	10	5	5	148	3.1543	1	0	0
2877722	89.7479	1	0	2009-07-18	2009-07-24	2009-07-27	2009	9	6	3	130	1.4417	1	0	0
2192254	87.6548	1	1	2009-07-20	2009-07-27	2009-07-29	2009	9	7	2	284	0.5761	1	1	0
2252070	61.2329	1	1	2009-07-23	2009-07-27	2009-07-30	2009	7	4	3	233	2.7421	0	0	0
2643914	73.9918	1	0	2009-07-13	2009-07-29	2009-07-30	2009	17	16	1	403	2.8193	1	0	0
2282980	81.4493	1	1	2009-07-28	2009-07-31	2009-08-03	2009	6	3	3	209	3.5778	0	0	0
2288849	78.1644	0	0	2009-07-26	2009-08-04	2009-08-05	2009	10	9	1	569	1.7275	1	0	0
2513760	79.0986	0	0	2009-07-22	2009-08-04	2009-08-25	2009	34	13	21	584	3.609	1	0	0
2878964	56.2685	0	0	2009-07-30	2009-08-04	2009-08-05	2009	6	5	1	552	3.3476	1	0	0
2048237	77.4219	1	1	2009-06-21	2009-08-05	2009-08-07	2009	47	45	2	470	0	1	1	0
2502368	90.3616	1	0	2009-07-20	2009-08-05	2009-08-06	2009	17	16	1	14	2.002	1	0	0
2621106	86.6137	0	1	2009-07-30	2009-08-06	2009-08-07	2009	8	7	1	211	2.2291	1	1	0
2167358	71.211	0	0	2009-07-04	2009-08-07	2009-08-08	2009	35	34	1	76	3.3832	1	0	0
2294059	98.6575	0	0	2009-07-02	2009-08-07	2009-08-10	2009	39	36	3	397	1.2729	1	0	0
2545837	82.6904	1	0	2009-06-06	2009-08-07	2009-08-20	2009	75	62	13	540	3.5181	1	0	0
2658214	80.5781	0	0	2009-07-04	2009-08-07	2009-09-08	2009	66	34	32	533	4.5907	1	0	0
2504102	78.1534	1	0	2009-07-06	2009-08-10	2009-08-27	2009	52	35	17	14	2.002	1	0	0
2206550	73.5233	0	1	2009-05-20	2009-08-11	2009-08-12	2009	84	83	1	210	3.4516	1	0	0
2282985	81.589	0	1	2009-07-19	2009-08-11	2009-08-12	2009	24	23	1	585	5.7776	0	0	0
2563400	92.9425	0	0	2009-08-01	2009-08-11	2009-08-12	2009	11	10	1	569	1.7275	1	0	0
2597027	96.4521	1	1	2009-07-30	2009-08-11	2009-08-13	2009	14	12	2	818	3.8764	1	0	0
2656911	74.2932	1	0	2009-07-22	2009-08-11	2009-08-12	2009	21	20	1	172	2.1678	1	0	0
2799933	77.3781	0	0	2009-08-03	2009-08-12	2009-08-13	2009	10	9	1	463	1.3022	1	1	0
2783944	66.526	0	0	2009-07-16	2009-08-14	2009-08-19	2009	34	29	5	533	4.5907	1	0	0
2878199	81.3315	1	0	2009-07-08	2009-08-14	2009-08-19	2009	42	37	5	207	1.1567	1	1	0
2493197	88.211	1	1	2009-07-31	2009-08-17	2009-08-18	2009	18	17	1	208	0.6586	1	1	0
2507808	81.8658	0	0	2009-07-22	2009-08-17	2009-08-18	2009	27	26	1	541	2.4115	1	0	0
2885244	77.7726	1	0	2009-07-31	2009-08-17	2009-08-18	2009	18	17	1	10	2.2098	1	0	0
2132520	82.8603	0	1	2009-08-05	2009-08-18	2009-08-19	2009	14	13	1	818	3.8764	1	0	0
2041279	77.3014	0	1	2009-07-27	2009-08-19	2009-08-26	2009	30	23	7	105	5.9911	0	0	0
2168484	88.1123	0	1	2009-08-12	2009-08-19	2009-08-24	2009	12	7	5	236	1.5311	1	0	0
2869186	73.6493	1	1	2009-07-17	2009-08-20	2009-08-27	2009	41	34	7	877	51.3469	1	1	1
2605729	93.7753	1	0	2009-08-16	2009-08-21	2009-08-24	2009	8	5	3	101	0.9993	1	0	0
2663998	70.8219	0	0	2009-08-20	2009-08-24	2009-09-03	2009	14	4	10	561	4.3793	1	0	1
2686824	77.6356	1	0	2009-07-27	2009-08-24	2009-08-26	2009	30	28	2	82	1.9726	1	0	0
2235003	92.8603	1	0	2009-07-25	2009-08-25	2009-08-27	2009	33	31	2	14	2.002	1	0	0
2492358	88.5507	1	0	2009-08-21	2009-08-25	2009-08-26	2009	5	4	1	429	2.244	1	0	0
2646022	89.537	1	0	2009-08-19	2009-08-28	2009-08-31	2009	12	9	3	320	1.0628	1	0	0
2292009	74.9589	0	1	2009-07-11	2009-08-31	2009-09-01	2009	52	51	1	113	6.095	1	0	0
2510345	49.6932	1	0	2009-08-17	2009-08-31	2009-09-04	2009	18	14	4	97	0.7191	1	0	0
2135742	92.8137	1	1	2009-08-26	2009-09-02	2009-09-03	2009	8	7	1	148	3.1543	1	0	0
2635010	84.2986	1	0	2009-08-27	2009-09-02	2009-09-09	2009	13	6	7	568	3.5678	1	0	0
2192348	75.2658	1	1	2009-08-17	2009-09-03	2009-09-07	2009	21	17	4	757	1.9091	1	0	0
2243000	94.3808	0	0	2009-08-26	2009-09-03	2009-09-11	2009	16	8	8	102	0.6331	1	0	0
2577383	84.6274	1	1	2009-08-21	2009-09-03	2009-09-04	2009	14	13	1	445	0.5437	1	0	0
2526223	66.0932	0	0	2009-09-05	2009-09-06	2009-09-08	2009	3	1	2	172	2.1678	1	0	0
2057210	89.5096	0	1	2009-08-14	2009-09-07	2009-09-09	2009	26	24	2	113	6.095	1	0	0
2838934	83.4137	1	1	2009-08-18	2009-09-07	2009-09-10	2009	23	20	3	550	5.7017	0	0	0
2888018	88.9973	1	1	2009-08-14	2009-09-07	2009-09-11	2009	28	24	4	149	1.9617	1	0	0
2789766	79.8658	0	0	2009-08-23	2009-09-08	2009-09-11	2009	19	16	3	880	3.6119	1	0	0
2658021	77.2575	0	0	2009-09-07	2009-09-09	2009-09-10	2009	3	2	1	464	0.613	1	0	0
2767784	85.3452	1	0	2009-09-04	2009-09-09	2009-09-11	2009	7	5	2	11	1.2891	1	0	0
2774055	80.674	0	1	2009-08-28	2009-09-09	2009-09-10	2009	13	12	1	550	5.7017	1	1	0
2255101	93.9397	1	1	2009-08-22	2009-09-11	2009-09-14	2009	23	20	3	211	2.2291	1	0	0
2278178	76.4466	0	1	2009-08-31	2009-09-11	2009-09-14	2009	14	11	3	533	4.5907	1	1	0
2235976	83.6137	0	0	2009-08-28	2009-09-14	2009-09-16	2009	19	17	2	810	2.4611	1	0	0
2544100	92.3945	1	1	2009-09-11	2009-09-16	2009-09-17	2009	6	5	1	211	2.2291	1	0	0
2768294	71.2521	1	0	2009-07-06	2009-09-17	2009-09-18	2009	74	73	1	584	3.609	1	0	0
2248789	82.3507	1	0	2009-09-16	2009-09-18	2009-09-19	2009	3	2	1	321	0.6757	1	0	0
2601305	61.3753	1	0	2009-07-24	2009-09-18	2010-01-29	2010	189	56	133	11	1.2891	1	0	0
2838802	43.0274	0	0	2009-09-10	2009-09-18	2009-10-02	2009	22	8	14	297	0.5753	1	1	0
2050843	81.7096	0	1	2009-08-19	2009-09-21	2009-09-24	2009	36	33	3	865	1.4772	1	0	0
2282861	88.9945	0	1	2009-08-29	2009-09-21	2009-09-22	2009	24	23	1	533	4.5907	1	0	0
2227801	66.5726	0	0	2009-09-04	2009-09-22	2009-09-24	2009	20	18	2	533	4.5907	1	1	0
2278353	77.8219	1	1	2009-08-28	2009-09-22	2009-09-24	2009	27	25	2	210	3.4516	1	0	0
2252507	79.2767	1	0	2009-09-15	2009-09-24	2009-09-25	2009	10	9	1	182	1.1435	1	0	0
2534301	86.3178	0	0	2009-09-22	2009-09-24	2009-09-25	2009	3	2	1	543	2.6637	1	0	0
2541769	82.2877	1	0	2009-09-03	2009-09-25	2009-09-29	2009	26	22	4	127	1.4947	1	0	0
2578080	75.1014	0	0	2009-09-21	2009-09-28	2009-09-30	2009	9	7	2	463	1.3022	1	0	0
2632978	77.9288	0	0	2009-09-20	2009-09-28	2009-10-02	2009	12	8	4	533	4.5907	1	1	0
2771717	48.0329	0	1	2009-08-11	2009-09-29	2009-11-16	2009	97	49	48	877	51.3469	1	0	0
2655980	70.7123	0	0	2009-08-17	2009-09-30	2009-10-02	2009	46	44	2	138	1.1694	1	1	0
2119722	75.411	1	0	2009-08-26	2009-10-01	2009-10-08	2009	43	36	7	557	3.7151	1	0	0
2242993	83.2493	1	1	2009-09-20	2009-10-01	2009-10-06	2009	16	11	5	817	4.5455	1	0	0
2278733	91.3808	1	1	2009-09-22	2009-10-01	2009-10-09	2009	17	9	8	211	2.2291	1	0	0
2088311	69.4301	0	0	2009-09-01	2009-10-04	2009-10-06	2009	35	33	2	541	2.4115	1	0	0
2664692	90.7041	1	0	2009-09-21	2009-10-06	2009-10-13	2009	22	15	7	294	0.9624	1	1	0
2774055	80.7479	0	1	2009-09-21	2009-10-06	2009-10-07	2009	16	15	1	415	2.5356	1	1	0
2212335	76.0904	1	0	2009-08-20	2009-10-08	2009-10-13	2009	54	49	5	568	3.5678	1	0	0
2789191	78.2384	0	1	2009-08-22	2009-10-08	2009-10-09	2009	48	47	1	557	3.7151	1	0	0
2139005	86.3753	1	0	2009-10-02	2009-10-09	2009-10-14	2009	12	7	5	321	0.6757	1	0	0
2568716	80.1671	0	0	2009-09-27	2009-10-09	2009-10-16	2009	19	12	7	102	0.6331	1	0	0
2888828	85.4	1	1	2009-09-18	2009-10-15	2009-10-16	2009	28	27	1	64	1.799	1	1	0
2071480	97.3507	0	0	2009-10-02	2009-10-16	2009-10-19	2009	17	14	3	130	1.4417	1	0	0
2569297	81.7781	1	0	2009-09-29	2009-10-16	2009-10-19	2009	20	17	3	880	3.6119	1	1	0
2672294	74.4658	0	1	2009-09-05	2009-10-16	2009-10-19	2009	44	41	3	585	5.7776	1	1	0
2049100	52.8712	0	0	2009-10-12	2009-10-19	2009-10-20	2009	8	7	1	239	2.0336	1	1	0
2192348	75.3863	1	1	2009-10-15	2009-10-20	2009-10-21	2009	6	5	1	867	1.1062	0	0	0
2674732	97.737	1	0	2009-10-12	2009-10-20	2009-10-21	2009	9	8	1	395	1.0742	1	0	0
2080537	74.211	0	1	2009-09-01	2009-10-21	2009-10-22	2009	51	50	1	442	2.1274	0	0	0
2632954	79.2	1	0	2009-10-04	2009-10-21	2009-10-22	2009	18	17	1	274	2.3629	1	0	0
2549102	86.8301	1	1	2009-10-12	2009-10-22	2009-10-27	2009	15	10	5	113	6.095	1	0	0
2675568	81.4411	1	0	2009-10-06	2009-10-22	2009-10-23	2009	17	16	1	584	3.609	1	0	0
2754004	66.5671	0	0	2009-09-03	2009-10-22	2009-10-23	2009	50	49	1	555	7.3635	1	0	0
2811764	58.1041	0	0	2009-10-21	2009-10-22	2009-10-23	2009	2	1	1	413	2.4585	0	0	0
2887508	88.3288	0	0	2009-10-08	2009-10-22	2009-10-29	2009	21	14	7	814	0.4459	1	0	0
2525327	88.8521	0	1	2009-10-09	2009-10-23	2009-10-26	2009	17	14	3	818	3.8764	1	1	0
2279558	83.3397	0	0	2009-10-01	2009-10-26	2009-10-27	2009	26	25	1	73	0.7542	1	0	0
2544861	77.2055	1	0	2009-10-21	2009-10-26	2009-10-27	2009	6	5	1	463	1.3022	0	1	0
2060321	81.6795	0	0	2009-10-12	2009-10-27	2009-10-28	2009	16	15	1	14	2.002	1	1	0
2085872	79.6603	0	0	2009-09-28	2009-10-27	2009-10-28	2009	30	29	1	316	1.4303	1	1	0
2509828	80.2712	1	0	2009-10-26	2009-10-30	2009-11-04	2009	9	4	5	533	4.5907	1	0	1
2636608	62.0986	1	0	2009-09-22	2009-10-30	2009-12-10	2009	79	38	41	533	4.5907	1	0	0
2104331	80.9616	0	0	2009-10-24	2009-11-02	2009-11-09	2009	16	9	7	12	1.5144	1	0	0
2615411	82.6685	1	0	2009-10-27	2009-11-02	2009-11-03	2009	7	6	1	14	2.002	1	1	0
2763984	76.463	0	0	2009-10-23	2009-11-02	2009-11-17	2009	25	10	15	416	1.7604	1	0	0
2118805	76.0247	0	0	2009-10-28	2009-11-04	2009-11-05	2009	8	7	1	429	2.244	1	0	0
2229749	76.7534	1	0	2009-10-18	2009-11-04	2009-11-09	2009	22	17	5	574	2.6172	1	0	0
2491700	80.9123	1	0	2009-10-28	2009-11-04	2009-11-06	2009	9	7	2	14	2.002	1	0	0
2855893	75.6932	1	0	2009-10-28	2009-11-04	2009-11-17	2009	20	7	13	271	1.578	1	1	0
2187442	88.0712	0	0	2009-10-24	2009-11-06	2009-11-10	2009	17	13	4	14	2.002	1	0	0
2890943	75.4356	0	0	2009-10-27	2009-11-06	2009-11-19	2009	23	10	13	541	2.4115	1	1	0
2600362	86.5425	1	1	2009-10-20	2009-11-09	2009-11-10	2009	21	20	1	211	2.2291	1	1	0
2276301	66.0548	0	0	2009-10-07	2009-11-10	2009-11-11	2009	35	34	1	561	4.3793	1	0	0
2314517	64.8219	0	1	2009-11-02	2009-11-10	2009-11-16	2009	14	8	6	64	1.799	1	0	0
2802190	69.6658	0	0	2009-10-12	2009-11-10	2009-11-12	2009	31	29	2	82	1.9726	1	1	0
2095693	81.5781	1	1	2009-10-24	2009-11-11	2009-11-18	2009	25	18	7	818	3.8764	1	0	0
2241329	94.4301	1	0	2009-11-06	2009-11-11	2009-11-20	2009	14	5	9	429	2.244	1	0	0
2559425	88.8438	0	1	2009-10-22	2009-11-11	2009-11-16	2009	25	20	5	468	4.125	1	0	0
2748808	88.5205	0	0	2009-10-28	2009-11-12	2009-11-13	2009	16	15	1	468	4.125	1	0	0
2189406	81.9644	1	1	2009-11-06	2009-11-16	2009-11-17	2009	11	10	1	64	1.799	1	1	0
2611890	87.337	1	0	2009-11-06	2009-11-16	2009-11-20	2009	14	10	4	116	3.6664	1	0	0
2193331	79.9616	0	0	2009-11-11	2009-11-18	2009-11-19	2009	8	7	1	782	7.0842	1	0	0
2521465	93.8356	1	0	2009-11-03	2009-11-18	2009-11-27	2009	24	15	9	14	2.002	1	0	0
2540455	88.663	1	0	2009-10-22	2009-11-19	2009-11-23	2009	32	28	4	566	2.5422	1	0	0
2241499	65.0575	0	0	2009-11-15	2009-11-20	2009-11-23	2009	8	5	3	463	1.3022	1	0	0
2852254	71.9068	0	0	2009-09-24	2009-11-20	2009-11-30	2009	67	57	10	468	4.125	0	1	0
2111716	76.3726	0	1	2009-09-29	2009-11-24	2009-11-30	2009	62	56	6	545	13.5712	1	0	0
2786531	63.7233	0	0	2009-11-14	2009-11-24	2009-11-25	2009	11	10	1	552	3.3476	1	0	0
2845009	61.5425	0	0	2009-10-30	2009-11-24	2009-12-01	2009	32	25	7	172	2.1678	1	1	0
2214695	79.0082	0	0	2009-11-16	2009-11-25	2009-11-26	2009	10	9	1	331	1.2115	1	0	0
2631400	86.4027	1	0	2009-10-22	2009-11-25	2009-11-26	2009	35	34	1	558	6.694	1	0	0
2042568	79.2438	0	0	2009-11-12	2009-11-26	2009-11-28	2009	16	14	2	541	2.4115	1	0	0
2103510	83.2822	0	1	2009-11-05	2009-11-26	2009-12-11	2009	36	21	15	102	0.6331	1	0	0
2568115	75.1753	1	0	2009-11-16	2009-11-26	2009-11-27	2009	11	10	1	880	3.6119	1	0	0
2600252	86.2959	1	1	2009-11-21	2009-12-01	2009-12-30	2009	39	10	29	211	2.2291	1	1	0
2218753	82.8164	1	0	2009-11-20	2009-12-02	2009-12-30	2009	40	12	28	14	2.002	1	1	0
2236383	87.3644	1	0	2009-11-04	2009-12-02	2009-12-03	2009	29	28	1	569	1.7275	1	0	0
2242323	95.126	0	1	2009-11-09	2009-12-02	2009-12-03	2009	24	23	1	585	5.7776	1	0	0
2593911	79.7644	0	1	2009-10-16	2009-12-02	2009-12-04	2009	49	47	2	877	51.3469	1	1	0
2639235	72.811	1	0	2009-11-06	2009-12-04	2009-12-10	2009	34	28	6	127	1.4947	1	1	0
2675410	61.737	0	1	2009-11-26	2009-12-05	2009-12-09	2009	13	9	4	2	2.1039	0	0	0
2273662	76.1699	1	0	2009-10-10	2009-12-09	2009-12-10	2009	61	60	1	83	1.0598	1	0	0
2575344	61.0411	0	0	2009-12-08	2009-12-09	2009-12-10	2009	2	1	1	404	1.4662	1	0	1
2285749	88.8411	0	0	2009-11-09	2009-12-10	2009-12-11	2009	32	31	1	574	2.6172	1	1	0
2596922	76.2274	1	0	2009-12-02	2009-12-10	2009-12-11	2009	9	8	1	102	0.6331	1	0	0
2523163	65.5836	0	0	2009-11-23	2009-12-11	2009-12-14	2009	21	18	3	138	1.1694	1	0	0
2540431	75.7205	1	0	2009-10-29	2009-12-11	2009-12-14	2009	46	43	3	559	4.4328	1	0	0
2561156	81.7342	0	1	2009-12-02	2009-12-11	2009-12-14	2009	12	9	3	239	2.0336	1	0	0
2600479	77.1918	1	0	2009-10-28	2009-12-14	2009-12-15	2009	48	47	1	20	2.2533	1	0	0
2884091	48.1342	0	1	2009-11-26	2009-12-14	2009-12-15	2009	19	18	1	818	3.8764	0	1	0
2833850	75.937	0	0	2009-11-03	2009-12-15	2009-12-16	2009	43	42	1	583	4.1224	1	1	0
2285406	83.5918	0	0	2009-12-06	2009-12-16	2009-12-17	2009	11	10	1	429	2.244	1	0	0
2516608	53.1945	0	0	2009-11-19	2009-12-16	2009-12-17	2009	28	27	1	76	3.3832	1	0	0
2661109	79.8247	0	1	2009-11-10	2009-12-16	2009-12-22	2009	42	36	6	877	51.3469	0	0	0
2671907	95.8959	1	0	2009-11-11	2009-12-16	2009-12-18	2009	37	35	2	574	2.6172	1	0	0
2554898	60.8438	0	0	2009-11-02	2009-12-21	2009-12-28	2009	56	49	7	584	3.609	1	0	0
2632888	75.0301	1	0	2009-09-30	2009-12-22	2009-12-24	2009	85	83	2	574	2.6172	1	0	0
2599425	84.9205	0	0	2009-12-12	2009-12-23	2009-12-24	2009	12	11	1	416	1.7604	1	0	0
2316684	72.137	1	1	2009-12-22	2009-12-30	2009-12-31	2009	9	8	1	470	0	0	0	0
2290842	83.4849	0	0	2009-12-17	2010-01-05	2010-01-07	2010	21	19	2	584	3.8158	1	1	1
2290506	84.0658	1	0	2009-12-03	2010-01-07	2010-01-08	2010	36	35	1	533	4.4301	1	1	0
2880441	79.926	1	0	2009-12-29	2010-01-11	2010-01-12	2010	14	13	1	429	1.9301	1	0	0
2880458	88.1123	1	0	2009-12-30	2010-01-11	2010-01-12	2010	13	12	1	320	1.0524	1	1	0
2602083	93.2575	1	0	2009-12-30	2010-01-12	2010-01-13	2010	14	13	1	101	0.9993	1	0	0
2046746	71.3836	0	0	2010-01-11	2010-01-14	2010-01-15	2010	4	3	1	127	1.4222	1	0	0
2297540	53.6575	0	0	2010-01-10	2010-01-14	2010-01-18	2010	8	4	4	294	0.9317	1	0	0
2525839	62.9534	0	1	2009-12-24	2010-01-14	2010-01-25	2010	32	21	11	264	1.7186	1	0	0
2671024	89.5781	1	0	2010-01-05	2010-01-14	2010-01-15	2010	10	9	1	135	1.3606	1	0	0
2183454	96.8822	1	0	2010-01-08	2010-01-15	2010-01-19	2010	11	7	4	832	0.8503	1	0	0
2194976	60.4137	0	0	2009-12-27	2010-01-15	2010-01-18	2010	22	19	3	810	2.5696	1	0	0
2202714	90.9726	1	1	2010-01-08	2010-01-15	2010-01-16	2010	8	7	1	319	0.7562	1	0	0
2544607	82.9452	0	0	2009-12-24	2010-01-19	2010-01-22	2010	29	26	3	569	1.7354	1	0	1
2557069	89.1123	1	1	2010-01-04	2010-01-19	2010-01-20	2010	16	15	1	211	2.175	1	0	0
2477298	83.2301	0	1	2009-12-08	2010-01-20	2010-01-22	2010	45	43	2	545	14.1334	0	1	0
2836981	85.863	0	0	2009-12-23	2010-01-20	2010-01-21	2010	29	28	1	173	1.144	1	0	0
2051289	78.2164	1	0	2009-12-05	2010-01-22	2010-01-27	2010	53	48	5	533	4.4301	1	0	1
2226156	94.2548	0	0	2010-01-14	2010-01-22	2010-01-25	2010	11	8	3	532	2.0053	1	1	0
2485433	39.3096	1	0	2010-01-07	2010-01-22	2010-01-25	2010	18	15	3	274	2.2242	1	0	0
2527879	80.411	0	1	2010-01-01	2010-01-22	2010-01-27	2010	26	21	5	585	6.0327	1	0	0
2633654	76.7288	1	0	2009-12-17	2010-01-22	2010-01-25	2010	39	36	3	572	2.103	1	1	0
2678408	88.1452	1	0	2010-01-10	2010-01-22	2010-01-25	2010	15	12	3	121	2.5867	1	0	0
2288573	45.9068	0	1	2010-01-15	2010-01-25	2010-01-26	2010	11	10	1	64	1.7302	1	0	0
2269381	87.8849	0	0	2010-01-10	2010-01-26	2010-02-02	2010	23	16	7	810	2.5696	1	0	0
2567984	98.0055	1	0	2010-01-16	2010-01-26	2010-01-27	2010	11	10	1	425	0.7538	1	0	0
2880635	95.6192	1	0	2010-01-05	2010-01-26	2010-01-27	2010	22	21	1	90	0.8304	1	0	0
2248612	75.811	0	0	2010-01-14	2010-01-27	2010-01-28	2010	14	13	1	543	2.4349	1	0	0
2067220	83.4712	1	0	2009-12-22	2010-01-28	2010-02-01	2010	41	37	4	204	0.9845	1	0	0
2585850	75.2493	1	0	2010-01-14	2010-01-28	2010-02-01	2010	18	14	4	810	2.5696	1	0	0
2880380	69.589	1	0	2010-01-27	2010-01-28	2010-01-30	2010	3	1	2	203	1.825	1	0	0
2254193	66.0411	0	0	2009-12-28	2010-01-29	2010-02-01	2010	35	32	3	750	0.8499	1	1	0
2628670	93.0877	1	0	2010-01-20	2010-02-01	2010-02-02	2010	13	12	1	297	0.5745	1	0	0
2488157	78.3233	1	0	2010-01-16	2010-02-02	2010-02-03	2010	18	17	1	14	1.8799	1	0	0
2160561	94.2466	0	0	2010-01-26	2010-02-03	2010-02-04	2010	9	8	1	562	3.1885	1	1	0
2476894	84.8301	1	0	2010-01-18	2010-02-03	2010-02-05	2010	18	16	2	14	1.8799	1	0	0
2485037	93.5068	1	0	2009-12-03	2010-02-03	2010-02-04	2010	63	62	1	318	1.6592	1	1	0
2108004	90.6411	1	1	2010-01-28	2010-02-04	2010-02-05	2010	8	7	1	468	4.2857	1	0	0
2212753	80.3288	1	0	2010-01-12	2010-02-04	2010-02-08	2010	27	23	4	127	1.4222	1	0	0
2539204	78.3589	0	0	2010-01-19	2010-02-04	2010-02-05	2010	17	16	1	12	1.4782	1	0	0
2549057	65.5315	0	1	2009-12-03	2010-02-04	2010-02-09	2010	68	63	5	549	10.0681	1	0	0
2040588	81.526	1	0	2009-12-31	2010-02-05	2010-02-08	2010	39	36	3	533	4.4301	1	0	0
2189720	86.1068	1	0	2010-01-02	2010-02-05	2010-02-07	2010	36	34	2	14	1.8799	1	0	1
2249159	82.5699	0	0	2010-01-26	2010-02-05	2010-02-08	2010	13	10	3	429	1.9301	1	1	0
2595009	85.0219	0	0	2010-01-21	2010-02-05	2010-02-08	2010	18	15	3	320	1.0524	1	0	0
2208014	73.7918	1	0	2010-01-02	2010-02-09	2010-02-15	2010	44	38	6	541	2.3431	1	0	0
2794915	80.8466	1	0	2010-01-29	2010-02-09	2010-02-10	2010	12	11	1	321	0.6819	1	0	0
2248592	62.4027	0	0	2010-01-28	2010-02-10	2010-02-11	2010	14	13	1	584	3.8158	1	0	0
2535087	96.3151	1	0	2010-01-27	2010-02-10	2010-02-11	2010	15	14	1	566	2.3777	1	0	0
2587092	77.3507	1	0	2009-12-22	2010-02-10	2010-02-11	2010	51	50	1	566	2.3777	1	0	0
2783543	64.8849	1	0	2010-02-03	2010-02-10	2010-02-12	2010	9	7	2	127	1.4222	1	0	0
2226063	90.1945	0	1	2010-02-06	2010-02-15	2010-02-16	2010	10	9	1	236	1.4113	1	0	0
2672558	93.8274	1	0	2010-01-29	2010-02-15	2010-02-16	2010	18	17	1	558	6.5236	1	0	0
2882173	88.263	1	1	2010-02-14	2010-02-15	2010-02-17	2010	3	1	2	479	1.6849	1	1	0
2569724	80.5479	0	0	2010-02-16	2010-02-17	2010-02-18	2010	2	1	1	138	1.1391	1	0	0
2050123	71.6877	1	0	2010-02-12	2010-02-18	2010-02-19	2010	7	6	1	101	0.9993	1	0	0
2520143	77.8575	0	0	2010-02-07	2010-02-18	2010-02-19	2010	12	11	1	296	1.0544	1	0	0
2072451	73.7945	0	0	2010-02-12	2010-02-19	2010-02-22	2010	10	7	3	552	3.2407	1	0	0
2298644	85.1205	0	0	2010-02-01	2010-02-22	2010-02-23	2010	22	21	1	566	2.3777	1	0	0
2579647	87.5123	1	0	2010-02-12	2010-02-23	2010-02-24	2010	12	11	1	14	1.8799	1	0	0
2587092	77.3918	1	1	2010-02-20	2010-02-24	2010-02-26	2010	6	4	2	113	5.558	1	0	0
2763712	59.7808	0	1	2010-01-30	2010-02-24	2010-03-12	2010	41	25	16	113	5.558	1	1	0
2875550	57.1726	0	0	2010-02-23	2010-02-24	2010-02-25	2010	2	1	1	189	0.663	1	1	0
2050359	62.1589	0	1	2010-02-27	2010-03-03	2010-03-04	2010	5	4	1	170	3.0058	0	0	0
2762648	75.6027	1	0	2010-02-20	2010-03-03	2010-03-04	2010	12	11	1	240	1.5755	1	0	0
2544502	82.9178	1	0	2010-02-24	2010-03-04	2010-03-05	2010	9	8	1	540	3.3679	1	0	0
2546376	85.789	1	0	2010-02-20	2010-03-04	2010-03-05	2010	13	12	1	180	1.022	1	0	0
2595656	60.4904	0	0	2010-03-03	2010-03-04	2010-03-06	2010	3	1	2	82	1.9136	1	0	0
2537934	86.3616	0	0	2010-02-16	2010-03-05	2010-03-08	2010	20	17	3	544	3.4195	1	0	0
2268806	81.3288	0	0	2010-01-27	2010-03-08	2010-03-09	2010	41	40	1	88	1.1469	1	0	0
2525433	86.926	0	0	2010-03-01	2010-03-08	2010-03-09	2010	8	7	1	127	1.4222	1	0	0
2035298	65.9233	1	0	2010-02-22	2010-03-09	2010-03-11	2010	17	15	2	205	1.5946	1	0	0
2500489	78.0521	0	0	2010-02-09	2010-03-09	2010-03-10	2010	29	28	1	90	0.8304	1	0	0
2616899	83.6137	0	0	2010-02-26	2010-03-09	2010-03-10	2010	12	11	1	584	3.8158	1	0	0
2836526	76.874	0	0	2010-02-19	2010-03-10	2010-03-11	2010	20	19	1	180	1.022	1	0	0
2202028	95.2466	1	0	2010-02-24	2010-03-12	2010-03-14	2010	18	16	2	15	1.4262	1	0	0
2552249	79.0356	0	0	2010-02-27	2010-03-12	2010-03-15	2010	16	13	3	14	1.8799	1	0	0
2783120	87.8219	0	1	2010-01-11	2010-03-12	2010-03-15	2010	63	60	3	549	10.0681	1	1	0
2782680	83.8904	1	0	2010-02-27	2010-03-13	2010-03-15	2010	16	14	2	14	1.8799	1	0	0
2757508	43.1726	0	1	2010-02-17	2010-03-15	2010-03-18	2010	29	26	3	219	1.3611	1	0	0
2564808	79.8932	0	1	2010-03-07	2010-03-23	2010-03-24	2010	17	16	1	558	6.5236	1	1	0
2541105	87.7315	1	0	2010-03-10	2010-03-24	2010-03-27	2010	17	14	3	533	4.4301	1	0	0
2763712	59.8466	0	1	2010-03-15	2010-03-24	2010-04-05	2010	21	9	12	130	1.3507	1	1	0
2040051	86.1589	0	0	2010-03-27	2010-03-31	2010-04-03	2010	7	4	3	88	1.1469	1	0	0
2167146	90.5096	1	0	2010-03-21	2010-03-31	2010-04-02	2010	12	10	2	101	0.9993	1	0	1
2170273	58.8247	1	0	2010-03-29	2010-03-31	2010-04-03	2010	5	2	3	10	2.433	1	0	0
2243048	62.1699	0	0	2010-03-31	2010-04-01	2010-04-03	2010	3	1	2	239	2.0382	1	1	0
2067828	80.7041	1	0	2010-03-20	2010-04-08	2010-04-09	2010	20	19	1	130	1.3507	1	0	0
2272443	85.9452	1	0	2010-03-24	2010-04-08	2010-04-09	2010	16	15	1	321	0.6819	1	0	0
2072075	62.2575	0	0	2010-03-18	2010-04-09	2010-05-08	2010	51	22	29	549	10.0681	1	0	1
2571990	78.7945	1	1	2010-03-01	2010-04-09	2010-04-12	2010	42	39	3	555	7.9515	0	0	0
2123111	64.3123	0	0	2010-03-31	2010-04-13	2010-04-14	2010	14	13	1	127	1.4222	1	0	0
2257570	85.3151	0	0	2010-03-21	2010-04-15	2010-04-19	2010	29	25	4	14	1.8799	1	0	0
2284390	63.8164	1	0	2010-04-11	2010-04-15	2010-04-16	2010	5	4	1	533	4.4301	1	0	0
2519461	76.7973	1	1	2010-02-20	2010-04-15	2010-04-16	2010	55	54	1	555	7.9515	1	0	0
2535412	77.726	0	0	2010-03-25	2010-04-15	2010-04-16	2010	22	21	1	14	1.8799	1	0	0
2554186	66.9096	0	0	2010-03-31	2010-04-15	2010-04-16	2010	16	15	1	463	1.2225	1	0	0
2779777	67.9068	0	0	2010-04-01	2010-04-15	2010-04-17	2010	16	14	2	880	3.428	1	1	0
2185384	74.5781	1	1	2010-03-23	2010-04-16	2010-04-19	2010	27	24	3	160	0.9667	1	1	0
2267121	58.189	1	1	2009-10-23	2010-04-21	2010-05-10	2010	199	180	19	585	6.0327	1	0	0
2223244	77.3726	1	1	2010-04-14	2010-04-23	2010-04-24	2010	10	9	1	761	1.8208	1	0	0
2194076	84.6027	1	0	2010-04-06	2010-04-26	2010-04-27	2010	21	20	1	271	1.4805	1	0	0
2540151	73.3425	1	0	2010-03-30	2010-04-26	2010-05-19	2010	50	27	23	558	6.5236	1	0	0
2051266	74.9288	0	0	2010-03-08	2010-04-27	2010-04-29	2010	52	50	2	533	4.4301	1	0	0
2852391	79.4493	1	0	2010-04-26	2010-04-27	2010-04-28	2010	2	1	1	318	1.6592	1	0	0
2249394	83.6849	1	0	2010-04-08	2010-04-28	2010-05-04	2010	26	20	6	533	4.4301	1	0	0
2578533	84.1151	0	0	2010-04-24	2010-04-28	2010-05-03	2010	9	4	5	566	2.3777	1	0	0
2590906	86.3397	1	0	2010-03-16	2010-04-28	2010-04-29	2010	44	43	1	366	1.7897	1	0	0
2523183	78.0795	1	0	2010-03-30	2010-04-29	2010-05-03	2010	34	30	4	271	1.4805	1	0	0
2266331	73.0959	0	0	2010-04-19	2010-04-30	2010-05-04	2010	15	11	4	892	1.701	1	0	0
2027531	80.9945	0	0	2010-03-27	2010-05-04	2010-05-07	2010	41	38	3	552	3.2407	1	1	0
2073302	77.0575	1	0	2010-03-31	2010-05-04	2010-05-05	2010	35	34	1	566	2.3777	1	0	0
2243712	74.5671	1	0	2010-04-10	2010-05-04	2010-05-06	2010	26	24	2	332	0.679	1	0	0
2206120	90.0603	1	0	2010-04-25	2010-05-05	2010-05-07	2010	12	10	2	404	1.4996	1	0	0
2252237	88.0384	1	0	2010-04-29	2010-05-05	2010-05-06	2010	7	6	1	541	2.3431	1	0	0
2560850	84.0521	1	1	2010-04-28	2010-05-05	2010-05-13	2010	15	7	8	818	3.6071	0	0	0
2041772	64.3836	0	1	2010-04-22	2010-05-06	2010-06-07	2010	46	14	32	253	1.3063	1	0	0
2298763	91.4	0	0	2010-05-03	2010-05-06	2010-05-10	2010	7	3	4	533	4.4301	1	1	0
2539048	87.9671	0	0	2010-05-04	2010-05-07	2010-05-10	2010	6	3	3	320	1.0524	1	0	0
2580665	80.8384	0	0	2010-04-09	2010-05-07	2010-05-13	2010	34	28	6	468	4.2857	1	0	0
2813674	86.4438	0	0	2010-04-26	2010-05-07	2010-06-03	2010	38	11	27	533	4.4301	1	0	0
2880453	70.4822	0	0	2010-04-20	2010-05-07	2010-05-08	2010	18	17	1	470	0	1	0	1
2885540	73.0137	0	0	2010-04-26	2010-05-10	2010-05-12	2010	16	14	2	550	5.6914	1	1	0
2102914	77.3562	0	1	2010-04-07	2010-05-12	2010-05-13	2010	36	35	1	567	6.3047	0	1	0
2203670	76.0274	0	0	2010-05-04	2010-05-12	2010-05-17	2010	13	8	5	750	0.8499	1	0	0
2260789	81.3178	0	0	2010-05-03	2010-05-12	2010-05-13	2010	10	9	1	140	0.8209	1	0	0
2524845	78.5233	0	0	2010-04-08	2010-05-14	2010-05-17	2010	39	36	3	541	2.3431	1	1	0
2566359	80.463	0	0	2010-04-28	2010-05-14	2010-05-18	2010	20	16	4	584	3.8158	1	0	0
2884977	85.063	1	0	2010-04-13	2010-05-14	2010-05-26	2010	43	31	12	14	1.8799	1	1	0
2481261	88.7918	1	0	2010-05-06	2010-05-17	2010-05-21	2010	15	11	4	813	0.08742	1	0	0
2050159	91.937	1	1	2010-05-07	2010-05-18	2010-05-28	2010	21	11	10	210	3.2481	1	0	0
2883300	75.1397	1	1	2010-05-11	2010-05-18	2010-05-28	2010	17	7	10	2	3.1419	0	1	0
2119171	85.2384	0	0	2010-05-01	2010-05-21	2010-06-03	2010	33	20	13	14	1.8799	1	0	0
2212030	78.6959	1	0	2010-05-04	2010-05-21	2010-05-27	2010	23	17	6	89	1.3134	1	0	0
2227324	94.3068	1	0	2010-05-16	2010-05-25	2010-05-26	2010	10	9	1	580	2.2752	1	0	0
2306431	83.5233	0	0	2010-05-20	2010-05-25	2010-05-28	2010	8	5	3	139	0.7176	1	1	0
2528494	71.9836	0	0	2010-05-23	2010-05-26	2010-05-28	2010	5	3	2	82	1.9136	1	0	0
2591767	65.6712	0	0	2010-05-05	2010-05-26	2010-06-01	2010	27	21	6	14	1.8799	1	0	0
2877176	76.3616	0	0	2010-05-15	2010-05-27	2010-05-28	2010	13	12	1	79	1.9349	1	0	0
2851791	77.6959	1	1	2010-04-13	2010-05-28	2010-06-01	2010	49	45	4	877	48.4086	1	0	0
2160601	52.3836	0	1	2010-05-29	2010-06-01	2010-06-02	2010	4	3	1	249	1.1721	1	0	0
2488047	79.3562	0	0	2010-05-06	2010-06-01	2010-06-04	2010	29	26	3	82	1.9136	1	0	1
2138877	83.4301	1	0	2010-05-08	2010-06-02	2010-06-03	2010	26	25	1	239	2.0382	1	0	0
2247353	75.4301	1	1	2010-05-11	2010-06-03	2010-06-04	2010	24	23	1	2	3.1419	1	0	0
2268911	81.6027	1	0	2010-05-19	2010-06-03	2010-06-21	2010	33	15	18	552	3.2407	1	1	1
2842353	88.4411	0	0	2010-05-11	2010-06-03	2010-06-18	2010	38	23	15	126	4.1556	1	0	0
2568405	57.1397	0	0	2010-05-28	2010-06-04	2010-06-07	2010	10	7	3	10	2.433	1	1	1
2224463	77.726	1	0	2010-05-20	2010-06-07	2010-06-08	2010	19	18	1	429	1.9301	1	0	0
2491624	87.011	1	0	2010-05-27	2010-06-07	2010-06-09	2010	13	11	2	239	2.0382	1	0	0
2549759	79.9616	1	0	2010-06-01	2010-06-07	2010-06-11	2010	10	6	4	889	1.0706	1	0	0
2595448	83.2055	1	0	2010-06-01	2010-06-07	2010-06-08	2010	7	6	1	767	0.9672	1	0	1
2656726	78.5507	1	0	2010-05-28	2010-06-07	2010-06-08	2010	11	10	1	557	3.7678	1	0	0
2837983	87.1753	1	0	2010-05-25	2010-06-07	2010-06-09	2010	15	13	2	566	2.3777	1	0	0
2851791	77.7315	1	0	2010-06-03	2010-06-07	2010-06-14	2010	11	4	7	14	1.8799	1	0	0
2254772	40	0	0	2010-06-05	2010-06-09	2010-06-10	2010	5	4	1	101	0.9993	1	1	0
2146585	88.8411	0	1	2010-05-29	2010-06-10	2010-06-21	2010	23	12	11	560	2.3955	1	1	0
2532659	64.3342	0	0	2010-05-26	2010-06-10	2010-06-11	2010	16	15	1	77	1.8105	0	0	0
2886992	86.063	1	0	2010-05-26	2010-06-10	2010-06-15	2010	20	15	5	126	4.1556	1	1	0
2302896	69.1808	0	0	2010-05-21	2010-06-14	2010-06-21	2010	31	24	7	541	2.3431	1	1	0
2547013	78.5452	1	0	2010-06-03	2010-06-14	2010-06-15	2010	12	11	1	544	3.4195	1	0	0
2567371	84.2795	0	0	2010-05-21	2010-06-14	2010-06-22	2010	32	24	8	470	0	1	0	0
2625881	85.8767	0	0	2010-06-10	2010-06-14	2010-06-18	2010	8	4	4	569	1.7354	1	0	0
2277511	86.7452	0	0	2010-05-15	2010-06-17	2010-06-18	2010	34	33	1	127	1.4222	1	0	0
2297878	85.874	0	0	2010-06-10	2010-06-17	2010-06-23	2010	13	7	6	172	2.0719	1	0	0
2046808	73.1151	1	0	2010-05-21	2010-06-18	2010-07-02	2010	42	28	14	533	4.4301	1	1	0
2617068	94.1205	1	1	2010-06-16	2010-06-22	2010-06-23	2010	7	6	1	211	2.175	1	0	0
2555328	89.4137	1	0	2010-06-12	2010-06-23	2010-06-24	2010	12	11	1	172	2.0719	1	0	0
2782858	64.2986	0	1	2010-06-02	2010-06-23	2010-07-06	2010	34	21	13	466	0.4605	1	1	0
2197399	55.8466	0	1	2010-06-12	2010-06-24	2010-06-25	2010	13	12	1	304	2.405	1	0	0
2526994	68.0986	1	1	2010-06-07	2010-06-24	2010-06-28	2010	21	17	4	2	3.1419	1	0	0
2620495	93.7671	1	0	2010-06-18	2010-06-24	2010-06-28	2010	10	6	4	560	2.3955	1	0	0
2055770	81.6	1	0	2010-06-14	2010-06-28	2010-06-29	2010	15	14	1	127	1.4222	1	0	0
2489638	88.1151	1	1	2010-06-16	2010-06-29	2010-07-16	2010	30	13	17	817	4.2665	1	0	0
2534487	79.3808	0	0	2010-06-20	2010-06-29	2010-06-30	2010	10	9	1	403	2.7169	1	0	0
2216604	70.2192	0	1	2010-07-01	2010-07-13	2010-07-14	2010	13	12	1	818	3.6071	1	0	0
2566042	91.7973	1	0	2010-06-28	2010-07-14	2010-07-15	2010	17	16	1	14	1.8799	1	0	0
2605590	87.0082	1	0	2010-06-29	2010-07-14	2010-07-15	2010	16	15	1	533	4.4301	1	0	0
2095309	89.4466	0	0	2010-07-13	2010-07-15	2010-07-16	2010	3	2	1	348	0.9418	1	0	0
2264214	52.4493	0	1	2010-06-05	2010-07-15	2010-07-16	2010	41	40	1	767	0.9672	1	1	0
2296357	72.3288	0	1	2010-06-18	2010-07-16	2010-07-19	2010	31	28	3	42	1.0737	1	1	0
2576853	79.8959	1	0	2010-06-11	2010-07-16	2010-07-19	2010	38	35	3	543	2.4349	1	0	0
2066101	90.1507	0	1	2010-07-01	2010-07-22	2010-07-23	2010	22	21	1	210	3.2481	1	1	0
2525184	88.926	0	1	2010-07-09	2010-07-22	2010-07-23	2010	14	13	1	550	5.6914	0	0	0
2888633	75.6	0	0	2010-07-05	2010-07-23	2010-07-26	2010	21	18	3	533	4.4301	1	0	0
2194976	60.9918	0	0	2010-07-13	2010-07-26	2010-08-17	2010	35	13	22	450	0.5427	1	0	0
2546531	81.6137	1	0	2010-07-05	2010-07-27	2010-07-29	2010	24	22	2	578	6.428	1	0	0
2755654	86.8329	1	0	2010-07-19	2010-07-27	2010-07-29	2010	10	8	2	14	1.8799	1	0	0
2118550	73.8356	1	1	2010-07-21	2010-07-30	2010-08-02	2010	12	9	3	209	3.2793	0	0	0
2614580	84.9753	1	0	2010-07-20	2010-07-30	2010-07-31	2010	11	10	1	552	3.2407	1	0	0
2279361	83.9479	1	1	2010-07-29	2010-08-03	2010-08-04	2010	6	5	1	211	2.175	1	0	0
2497732	72.1507	1	0	2010-06-18	2010-08-04	2010-08-05	2010	48	47	1	121	2.5867	1	0	0
2551411	79.1781	1	0	2010-07-26	2010-08-04	2010-08-05	2010	10	9	1	141	0.9847	1	0	0
2752949	55.2877	1	1	2010-07-06	2010-08-04	2010-08-05	2010	30	29	1	219	1.3611	1	0	0
2117038	74.7671	1	0	2010-07-14	2010-08-05	2010-08-07	2010	24	22	2	533	4.4301	1	0	0
2226353	85.2603	0	0	2010-07-25	2010-08-05	2010-08-06	2010	12	11	1	14	1.8799	1	0	0
2253048	78.526	0	1	2010-07-18	2010-08-05	2010-08-31	2010	44	18	26	899	2.3721	1	1	0
2265862	82.4329	0	0	2010-07-19	2010-08-05	2010-08-06	2010	18	17	1	533	4.4301	1	0	0
2505768	75.6274	1	1	2010-07-06	2010-08-05	2010-08-07	2010	32	30	2	104	8.7258	1	0	0
2596647	95.7781	1	1	2010-08-05	2010-08-06	2010-08-09	2010	4	1	3	236	1.4113	1	0	0
2520608	60.3014	1	0	2010-08-05	2010-08-09	2010-08-10	2010	5	4	1	10	2.433	1	0	0
2526994	68.2164	1	0	2010-07-19	2010-08-09	2010-08-10	2010	22	21	1	468	4.2857	1	0	0
2602083	93.8301	1	0	2010-08-05	2010-08-09	2010-08-10	2010	5	4	1	296	1.0544	1	0	0
2129297	87.1452	0	0	2010-07-30	2010-08-11	2010-08-12	2010	13	12	1	810	2.5696	1	0	0
2177014	94.663	0	0	2010-08-06	2010-08-11	2010-08-12	2010	6	5	1	11	1.2982	1	0	0
2519884	63.8027	0	0	2010-07-27	2010-08-11	2010-08-13	2010	17	15	2	14	1.8799	1	0	0
2565641	84.3918	0	0	2010-07-26	2010-08-11	2010-08-12	2010	17	16	1	810	2.5696	1	0	0
2614730	79.5671	1	0	2010-08-04	2010-08-11	2010-08-17	2010	13	7	6	122	1.6334	1	1	0
2805767	51.8137	0	0	2010-06-29	2010-08-12	2010-08-23	2010	55	44	11	533	4.4301	1	1	0
2813903	80.2521	1	1	2010-08-03	2010-08-12	2010-08-13	2010	10	9	1	236	1.4113	1	0	0
2101566	85.3836	0	0	2010-08-06	2010-08-16	2010-08-17	2010	11	10	1	12	1.4782	1	0	0
2517426	72.2521	1	1	2010-08-11	2010-08-16	2010-08-18	2010	7	5	2	219	1.3611	0	0	0
2040980	88.4685	1	0	2010-07-28	2010-08-17	2010-08-18	2010	21	20	1	533	4.4301	1	0	0
2072123	64.1014	0	0	2010-08-03	2010-08-17	2010-08-18	2010	15	14	1	172	2.0719	1	0	0
2200730	87.9973	0	0	2010-08-09	2010-08-17	2010-08-19	2010	10	8	2	764	0.9138	1	0	0
2508112	61.7068	0	0	2010-08-18	2010-08-20	2010-08-23	2010	5	2	3	274	2.2242	1	0	0
2280905	84.5781	1	0	2010-08-11	2010-08-24	2010-09-01	2010	21	13	8	533	4.4301	1	0	0
2293532	79.4932	1	1	2010-08-21	2010-08-24	2010-08-26	2010	5	3	2	733	2.2902	1	1	0
2506223	82.1562	0	0	2010-08-05	2010-08-25	2010-08-26	2010	21	20	1	551	1.8305	1	0	0
2612197	66.2904	0	0	2010-08-08	2010-08-25	2010-08-26	2010	18	17	1	880	3.428	1	0	0
2580143	87.9096	0	1	2010-08-20	2010-08-26	2010-08-27	2010	7	6	1	558	6.5236	1	0	0
2584199	80.5699	0	0	2010-08-16	2010-08-26	2010-08-27	2010	11	10	1	140	0.8209	1	0	0
2587375	79.7699	1	0	2010-08-25	2010-08-27	2010-09-01	2010	7	2	5	409	1.0572	1	0	0
2286999	89.2795	1	0	2010-08-16	2010-08-31	2010-09-02	2010	17	15	2	562	3.1885	1	0	0
2562472	86.1068	0	0	2010-08-09	2010-08-31	2010-09-02	2010	24	22	2	429	1.9301	1	0	0
2158460	68.8575	1	1	2010-08-04	2010-09-02	2010-09-09	2010	36	29	7	877	48.4086	0	1	0
2310739	84.5178	0	0	2010-08-13	2010-09-02	2010-09-09	2010	27	20	7	316	1.3925	1	0	0
2245829	70.6877	0	0	2010-08-22	2010-09-03	2010-09-07	2010	16	12	4	203	1.825	1	0	0
2616186	85.1151	1	1	2010-08-15	2010-09-03	2010-09-06	2010	22	19	3	148	3.0549	0	0	0
2653008	89.2712	1	0	2010-08-18	2010-09-03	2010-09-11	2010	24	16	8	87	1.5093	1	0	1
2771175	77.4685	0	1	2010-08-26	2010-09-03	2010-09-06	2010	11	8	3	210	3.2481	0	1	0
2232243	90.5342	0	1	2010-09-01	2010-09-06	2010-09-10	2010	9	5	4	818	3.6071	0	0	0
2270514	75.8301	1	0	2010-08-30	2010-09-06	2010-09-07	2010	8	7	1	141	0.9847	1	0	0
2746568	86.6877	1	1	2010-08-26	2010-09-07	2010-09-20	2010	25	12	13	236	1.4113	1	0	0
2801649	93.4521	1	0	2010-08-23	2010-09-07	2010-09-08	2010	16	15	1	127	1.4222	1	0	0
2889531	70.2658	0	0	2010-07-28	2010-09-07	2010-09-08	2010	42	41	1	878	29.8146	1	1	0
2283653	82.1918	1	1	2010-09-02	2010-09-08	2010-09-13	2010	11	6	5	818	3.6071	1	0	0
2544383	88.8575	1	1	2010-08-13	2010-09-08	2010-09-16	2010	34	26	8	560	2.3955	1	0	0
2751496	84.1068	1	0	2010-08-27	2010-09-09	2010-09-17	2010	21	13	8	533	4.4301	1	0	0
2783778	84.137	1	0	2010-08-24	2010-09-09	2010-09-14	2010	21	16	5	239	2.0382	1	1	0
2497268	94.6137	1	0	2010-09-01	2010-09-13	2010-09-21	2010	20	12	8	102	0.6278	1	0	0
2737267	63.137	0	0	2010-07-14	2010-09-13	2010-09-16	2010	64	61	3	82	1.9136	1	0	0
2890590	27.411	0	0	2010-08-17	2010-09-14	2010-09-27	2010	41	28	13	414	1.509	1	1	0
2520612	86.2849	1	1	2010-09-09	2010-09-16	2010-09-21	2010	12	7	5	818	3.6071	1	0	0
2607403	78.1589	0	0	2010-09-07	2010-09-17	2010-09-23	2010	16	10	6	102	0.6278	1	0	0
2659140	86.4658	1	0	2010-09-14	2010-09-17	2010-10-21	2010	37	3	34	19	0.9196	1	0	0
2265364	79.8548	1	1	2010-09-15	2010-09-20	2010-09-22	2010	7	5	2	219	1.3611	1	0	0
2489452	65.8137	1	1	2010-08-22	2010-09-20	2010-09-23	2010	32	29	3	217	3.1142	1	0	0
2541140	83.3123	0	1	2010-09-06	2010-09-20	2010-10-01	2010	25	14	11	2	3.1419	1	1	0
2588823	87.5589	1	1	2010-09-01	2010-09-20	2010-09-23	2010	22	19	3	211	2.175	1	0	0
2041934	80.4877	0	0	2010-09-01	2010-09-21	2010-09-24	2010	23	20	3	245	0.7146	1	0	0
2078897	77.2877	1	0	2010-07-28	2010-09-21	2010-09-23	2010	57	55	2	243	0.7853	1	0	0
2097065	55.5288	1	0	2010-09-10	2010-09-21	2010-09-27	2010	17	11	6	239	2.0382	1	1	0
2295429	81.5699	1	0	2010-08-25	2010-09-21	2010-09-28	2010	34	27	7	277	1.4805	1	0	0
2578564	84.3753	1	0	2010-09-01	2010-09-22	2010-10-02	2010	31	21	10	552	3.2407	1	0	0
2088135	79.4192	1	1	2010-07-04	2010-09-23	2010-09-30	2010	88	81	7	877	48.4086	1	1	0
2126117	65.3288	1	1	2010-08-08	2010-09-23	2010-10-06	2010	59	46	13	878	29.8146	1	0	0
2128704	89.7753	1	0	2010-08-12	2010-09-23	2010-10-14	2010	63	42	21	549	10.0681	1	0	0
2192634	78.7863	0	1	2010-08-23	2010-09-23	2010-10-04	2010	42	31	11	545	14.1334	0	0	0
2304487	89.6274	1	0	2010-08-28	2010-09-24	2010-10-14	2010	47	27	20	80	1.2106	1	0	0
2047971	87.2466	1	1	2010-09-21	2010-09-27	2010-10-18	2010	27	6	21	211	2.175	1	0	0
2237566	77.9425	0	1	2010-09-17	2010-09-28	2010-10-06	2010	19	11	8	113	5.558	1	1	0
2524492	56.7452	1	0	2010-09-23	2010-09-28	2010-10-05	2010	12	5	7	320	1.0524	1	0	0
2072837	59.3589	0	0	2010-09-25	2010-09-30	2010-10-04	2010	9	5	4	79	1.9349	1	0	0
2223102	85.2767	0	1	2010-09-18	2010-09-30	2010-10-09	2010	21	12	9	319	0.7562	1	0	1
2487916	80.674	0	0	2010-09-07	2010-09-30	2010-10-13	2010	36	23	13	560	2.3955	1	0	0
2498020	80.5589	0	1	2010-09-16	2010-10-04	2010-10-07	2010	21	18	3	559	4.3524	1	0	0
2579931	82.4986	1	0	2010-08-31	2010-10-04	2010-10-06	2010	36	34	2	541	2.3431	1	0	0
2204694	78.2603	1	1	2010-09-30	2010-10-05	2010-11-17	2010	48	5	43	558	6.5236	0	0	0
2841640	81.3205	1	0	2010-09-15	2010-10-05	2010-10-20	2010	35	20	15	14	1.8799	1	0	0
2251144	68.7616	1	0	2010-09-27	2010-10-06	2010-10-11	2010	14	9	5	366	1.7897	1	0	0
2797554	76.663	0	0	2010-09-28	2010-10-06	2010-10-16	2010	18	8	10	810	2.5696	1	0	0
2043201	80.4274	1	0	2010-09-14	2010-10-07	2010-10-12	2010	28	23	5	127	1.4222	1	0	1
2307526	70.1342	0	0	2010-09-30	2010-10-07	2010-10-15	2010	15	7	8	205	1.5946	1	0	0
2891275	40.589	1	0	2010-10-06	2010-10-13	2010-10-14	2010	8	7	1	470	0	1	1	0
2609116	86.3479	1	0	2010-08-31	2010-10-14	2010-10-18	2010	48	44	4	558	6.5236	1	0	0
2536221	72.5425	0	1	2010-10-06	2010-10-15	2010-10-19	2010	13	9	4	64	1.7302	1	0	0
2623050	74.9699	1	0	2010-09-21	2010-10-15	2010-10-16	2010	25	24	1	557	3.7678	1	0	1
2269103	82.6548	0	0	2010-10-05	2010-10-18	2010-10-19	2010	14	13	1	569	1.7354	1	0	0
2547306	82.4055	1	1	2010-10-13	2010-10-18	2010-10-26	2010	13	5	8	249	1.1721	1	0	0
2591762	85.3425	1	1	2010-10-10	2010-10-18	2010-10-20	2010	10	8	2	209	3.2793	0	1	0
2139062	89.6192	1	0	2010-09-28	2010-10-19	2010-10-25	2010	27	21	6	552	3.2407	1	0	0
2177009	66.4849	1	0	2010-10-15	2010-10-19	2010-10-25	2010	10	4	6	320	1.0524	1	1	0
2539879	69.2137	0	1	2010-09-26	2010-10-19	2010-10-20	2010	24	23	1	556	4.4401	1	0	0
2547988	83.3096	0	0	2010-09-28	2010-10-19	2010-10-21	2010	23	21	2	533	4.4301	1	0	0
2629015	68.0849	0	0	2010-10-14	2010-10-19	2010-10-21	2010	7	5	2	203	1.825	1	1	1
2739970	83.589	1	1	2010-09-27	2010-10-19	2010-10-30	2010	33	22	11	271	1.4805	0	0	0
2280255	74.8219	0	0	2010-10-19	2010-10-20	2010-10-27	2010	8	1	7	10	2.433	1	0	0
2548596	97.6767	0	0	2010-10-08	2010-10-20	2010-11-06	2010	29	12	17	271	1.4805	1	0	1
2890979	65.0301	1	0	2010-08-28	2010-10-20	2010-11-10	2010	74	53	21	366	1.7897	1	0	0
2511481	71.9315	0	1	2010-09-28	2010-10-21	2010-10-28	2010	30	23	7	755	3.3894	0	1	0
2776221	92.1616	1	0	2010-10-14	2010-10-21	2010-10-29	2010	15	7	8	429	1.9301	1	0	0
2097580	80.663	0	0	2010-10-22	2010-10-25	2010-10-29	2010	7	3	4	463	1.2225	0	0	0
2497857	78.6219	0	1	2010-08-22	2010-10-25	2010-11-05	2010	75	64	11	818	3.6071	1	0	0
2164802	78.1014	0	0	2010-09-23	2010-10-26	2010-10-29	2010	36	33	3	533	4.4301	1	0	0
2288655	67.6575	0	1	2010-09-27	2010-10-26	2010-10-29	2010	32	29	3	146	3.088	0	1	0
2574240	76.8411	0	0	2010-09-28	2010-10-26	2010-10-28	2010	30	28	2	1	4.8838	1	0	0
2766511	66.5315	0	0	2010-10-15	2010-10-26	2010-10-29	2010	14	11	3	82	1.9136	1	0	1
2070289	81.1123	0	0	2010-09-30	2010-10-28	2010-11-02	2010	33	28	5	561	4.1487	1	0	0
2475331	80.5479	0	0	2010-10-22	2010-10-29	2010-11-10	2010	19	7	12	14	1.8799	1	1	0
2628704	81.8055	0	0	2010-10-20	2010-10-29	2010-11-17	2010	28	9	19	533	4.4301	1	0	0
2754751	58.9096	0	0	2010-10-29	2010-10-30	2010-11-18	2010	20	1	19	64	1.7302	1	1	0
2536039	73.4384	1	1	2010-10-13	2010-11-02	2010-11-08	2010	26	20	6	148	3.0549	1	0	0
2515945	43.337	1	1	2010-10-10	2010-11-03	2010-11-04	2010	25	24	1	470	0	0	0	0
2246436	71.5425	1	0	2010-10-19	2010-11-04	2010-11-09	2010	21	16	5	540	3.3679	1	0	0
2601128	61.7178	1	0	2010-10-26	2010-11-04	2010-11-10	2010	15	9	6	574	2.7359	1	1	0
2752133	85.8411	1	1	2010-10-31	2010-11-04	2010-11-06	2010	6	4	2	818	3.6071	1	0	0
2028445	86.8986	1	0	2010-10-19	2010-11-05	2010-11-08	2010	20	17	3	810	2.5696	1	0	0
2178622	81.8411	0	0	2010-10-06	2010-11-08	2010-11-11	2010	36	33	3	300	1.1494	0	0	0
2483913	79.8	1	1	2010-10-30	2010-11-08	2010-11-13	2010	14	9	5	210	3.2481	1	0	0
2219172	94.9507	1	0	2010-10-20	2010-11-09	2010-11-17	2010	28	20	8	552	3.2407	1	0	0
2735221	76.7726	1	0	2010-10-11	2010-11-09	2010-11-12	2010	32	29	3	173	1.144	1	0	0
2478417	58.6438	0	0	2010-09-28	2010-11-10	2010-11-19	2010	52	43	9	867	1.1537	1	0	0
2179702	81.7836	0	1	2010-11-08	2010-11-12	2010-11-18	2010	10	4	6	348	0.9418	1	0	0
2198843	78.0712	1	1	2010-11-08	2010-11-15	2010-11-16	2010	8	7	1	211	2.175	1	0	0
2221993	78.6247	1	1	2010-11-09	2010-11-15	2010-11-18	2010	9	6	3	211	2.175	0	0	0
2514274	63.5836	0	0	2010-10-08	2010-11-15	2010-11-22	2010	45	38	7	76	3.2343	1	0	0
2278564	77.4904	1	0	2010-09-12	2010-11-16	2010-11-18	2010	67	65	2	878	29.8146	1	1	0
2558583	82.7068	1	0	2010-11-12	2010-11-19	2010-12-03	2010	21	7	14	566	2.3777	1	0	0
2840971	96.9205	1	0	2010-11-18	2010-11-19	2010-11-23	2010	5	1	4	175	0.8423	1	0	0
2894079	71.0521	0	0	2010-11-09	2010-11-19	2010-11-22	2010	13	10	3	533	4.4301	1	0	0
2609116	86.4466	1	1	2010-10-29	2010-11-22	2010-11-23	2010	25	24	1	211	2.175	1	0	0
2264949	88.0795	1	1	2010-11-17	2010-11-23	2010-11-25	2010	8	6	2	236	1.4113	1	0	0
2613031	57.6658	0	0	2010-11-11	2010-11-23	2010-11-25	2010	14	12	2	584	3.8158	1	0	0
2636664	82.9425	0	0	2010-11-01	2010-11-23	2010-11-24	2010	23	22	1	122	1.6334	1	0	0
2499243	81.7178	1	0	2010-11-11	2010-11-24	2010-11-30	2010	19	13	6	810	2.5696	1	0	0
2614873	80.1205	1	0	2010-11-08	2010-11-24	2010-11-29	2010	21	16	5	584	3.8158	1	0	0
2645799	74.4712	0	0	2010-11-11	2010-11-24	2010-11-29	2010	18	13	5	810	2.5696	1	0	0
2218715	62.9863	1	0	2010-11-19	2010-11-26	2010-11-30	2010	11	7	4	1	4.8838	1	0	0
2311193	72.1836	0	0	2010-10-25	2010-11-26	2010-12-03	2010	39	32	7	541	2.3431	1	1	0
2482047	75.926	0	1	2010-07-30	2010-11-29	2010-12-07	2010	130	122	8	550	5.6914	1	1	0
2605447	73.5836	1	0	2010-11-19	2010-11-29	2010-12-02	2010	13	10	3	766	0.7463	1	0	0
2824853	87.9178	0	0	2010-11-24	2010-11-29	2010-12-03	2010	9	5	4	318	1.6592	1	0	0
2219189	86.6082	1	0	2010-09-27	2010-11-30	2010-12-20	2010	84	64	20	78	1.6157	1	0	0
2225571	95.3178	0	0	2010-11-03	2010-12-01	2010-12-06	2010	33	28	5	580	2.2752	1	0	1
2875550	57.9589	0	1	2010-09-13	2010-12-01	2010-12-09	2010	87	79	8	482	5.2111	0	1	0
2103926	92.9616	0	0	2010-10-25	2010-12-02	2010-12-15	2010	51	38	13	533	4.4301	1	0	0
2511060	84.1945	0	0	2010-11-23	2010-12-02	2010-12-16	2010	23	9	14	14	1.8799	1	0	0
2062736	84.5342	1	1	2010-11-27	2010-12-07	2010-12-13	2010	16	10	6	211	2.175	1	0	0
2095686	67.9781	0	0	2010-11-06	2010-12-07	2010-12-09	2010	33	31	2	409	1.0572	1	0	0
2061797	64.7863	0	1	2010-11-01	2010-12-09	2010-12-16	2010	45	38	7	877	48.4086	0	0	1
2222627	70.7616	1	1	2010-11-03	2010-12-09	2010-12-20	2010	47	36	11	2	3.1419	1	0	0
2561661	94.0575	1	0	2010-11-16	2010-12-09	2010-12-13	2010	27	23	4	14	1.8799	1	0	0
2119171	85.7699	0	1	2010-12-05	2010-12-10	2010-12-14	2010	9	5	4	210	3.2481	1	0	0
2595009	85.8685	0	0	2010-12-04	2010-12-10	2010-12-14	2010	10	6	4	346	1.726	1	0	0
2195852	81.8247	0	0	2010-12-11	2010-12-14	2010-12-16	2010	5	3	2	203	1.825	1	0	0
2794835	63.6384	0	0	2010-11-27	2010-12-14	2011-01-21	2011	55	17	38	557	3.7678	1	0	0
2498476	78.6274	0	0	2010-12-06	2010-12-15	2010-12-17	2010	11	9	2	533	4.4301	1	0	0
2535402	86.811	1	0	2010-11-25	2010-12-15	2010-12-21	2010	26	20	6	533	4.4301	1	0	1
2560500	54.674	0	0	2010-12-15	2010-12-16	2010-12-21	2010	6	1	5	82	1.9136	1	0	0
2638669	74.2849	0	0	2010-11-18	2010-12-16	2010-12-29	2010	41	28	13	794	6.0991	1	1	0
2155950	86.926	0	0	2010-12-05	2010-12-17	2010-12-23	2010	18	12	6	14	1.8799	1	1	0
2199150	90.2767	0	0	2010-12-05	2010-12-17	2010-12-23	2010	18	12	6	569	1.7354	1	0	0
2280822	82.5452	0	0	2010-11-27	2010-12-17	2010-12-25	2010	28	20	8	540	3.3679	1	0	1
2579246	87.5973	1	1	2010-12-17	2010-12-21	2010-12-23	2010	6	4	2	211	2.175	1	0	0
2650670	88.9836	0	0	2010-12-15	2010-12-21	2010-12-27	2010	12	6	6	101	0.9993	1	0	0
2817756	75.3753	1	0	2010-12-10	2010-12-21	2010-12-22	2010	12	11	1	586	1.7849	1	1	0
2203922	77.7041	0	0	2010-12-09	2010-12-23	2010-12-24	2010	15	14	1	14	1.8799	1	0	0
2528422	80.3562	0	0	2010-12-10	2010-12-23	2010-12-28	2010	18	13	5	541	2.3431	1	0	0
2815205	88.9973	1	0	2010-12-17	2010-12-27	2010-12-28	2010	11	10	1	14	1.8799	1	1	0
2073824	46.2164	0	0	2010-12-27	2010-12-28	2010-12-29	2010	2	1	1	11	1.2982	1	1	0
2281351	79.2247	1	0	2010-12-19	2010-12-28	2010-12-30	2010	11	9	2	584	3.8158	1	1	0
2682365	80.3616	1	0	2010-12-15	2010-12-28	2010-12-30	2010	15	13	2	533	4.4301	1	0	0
2868145	83.0904	1	1	2010-12-19	2010-12-28	2010-12-30	2010	11	9	2	818	3.6071	1	0	0
2095791	80.8192	1	0	2010-12-13	2010-12-29	2011-01-01	2011	19	16	3	544	3.4195	1	0	0
2110659	73.2137	0	0	2010-12-08	2010-12-29	2011-01-03	2011	26	21	5	533	4.4301	1	0	0
2132415	81.789	1	0	2010-12-15	2010-12-29	2011-01-04	2011	20	14	6	271	1.4805	1	0	0
2146312	91.0219	1	0	2010-12-20	2010-12-29	2011-01-07	2011	18	9	9	14	1.8799	1	0	0
2166385	83.0986	0	0	2010-12-20	2011-01-03	2011-01-05	2011	16	14	2	88	1.1469	1	0	0
2866429	81.5863	0	0	2010-12-22	2011-01-03	2011-01-05	2011	14	12	2	541	2.3431	1	1	0
2535680	85.6685	1	0	2010-12-24	2011-01-04	2011-01-10	2011	17	11	6	810	2.5696	1	0	0
2865879	64.9507	0	0	2010-12-13	2011-01-04	2011-01-05	2011	23	22	1	82	1.9136	1	0	0
2197482	88.6438	1	1	2010-12-16	2011-01-05	2011-01-14	2011	29	20	9	558	6.5236	1	0	1
2270161	78.8493	1	1	2010-12-10	2011-01-05	2011-01-07	2011	28	26	2	217	3.1142	1	0	0
2595423	80.3425	0	0	2010-12-08	2011-01-05	2011-01-10	2011	33	28	5	544	3.4195	1	0	0
2869170	43.9041	0	0	2011-01-03	2011-01-05	2011-01-12	2011	9	2	7	428	0.7935	1	1	0
2872082	79.9945	0	1	2010-10-28	2011-01-05	2011-01-10	2011	74	69	5	877	48.4096	1	1	0
2172811	64.863	0	0	2010-12-20	2011-01-10	2011-01-20	2011	31	21	10	901	1.7326	1	0	0
2238071	64.6055	0	0	2010-12-09	2011-01-10	2011-02-21	2011	74	32	42	533	4.4301	1	0	0
2549057	66.4521	0	1	2010-11-10	2011-01-10	2011-01-11	2011	62	61	1	550	5.6914	1	0	0
2753019	66.3315	1	0	2010-09-16	2011-01-10	2011-01-14	2011	120	116	4	898	2.6258	1	1	0
2802454	80.8055	1	1	2011-01-05	2011-01-10	2011-01-11	2011	6	5	1	271	1.4805	1	0	0
2534487	79.9178	0	1	2010-12-20	2011-01-11	2011-01-12	2011	23	22	1	818	3.6071	1	0	0
2547343	88.7562	1	0	2010-12-28	2011-01-11	2011-01-13	2011	16	14	2	533	4.4301	1	0	0
2587147	96.8384	1	0	2011-01-01	2011-01-12	2011-01-17	2011	16	11	5	130	1.3507	1	0	0
2539796	75.7288	1	1	2010-12-28	2011-01-13	2011-01-27	2011	30	16	14	210	3.2481	1	0	1
2541781	78.6658	0	0	2011-01-04	2011-01-13	2011-01-14	2011	10	9	1	557	3.7678	1	0	0
2549757	87.2411	0	0	2010-12-26	2011-01-13	2011-01-19	2011	24	18	6	567	6.3047	0	0	0
2209443	71.3918	0	1	2010-12-28	2011-01-14	2011-01-21	2011	24	17	7	148	3.0549	1	0	0
2261403	77.2767	0	1	2010-12-20	2011-01-14	2011-01-17	2011	28	25	3	586	1.7849	1	0	0
2311962	89.6904	0	0	2010-12-09	2011-01-14	2011-01-19	2011	41	36	5	566	2.3777	1	1	0
2749234	74.5671	1	1	2010-11-23	2011-01-16	2011-01-20	2011	58	54	4	564	4.8755	0	1	0
2511732	73.4247	0	1	2011-01-12	2011-01-17	2011-01-20	2011	8	5	3	11	1.2982	1	0	0
2642576	87.9123	1	0	2011-01-05	2011-01-17	2011-01-18	2011	13	12	1	82	1.9136	1	0	0
2573034	83.8219	1	1	2011-01-13	2011-01-18	2011-01-22	2011	9	5	4	64	1.7302	1	0	1
2508734	73.9507	0	1	2011-01-16	2011-01-20	2011-01-21	2011	5	4	1	278	0.6682	1	1	0
2026453	89.7945	1	0	2011-01-17	2011-01-24	2011-01-26	2011	9	7	2	548	6.6481	1	0	0
2825547	84.789	1	0	2011-01-02	2011-01-24	2011-01-25	2011	23	22	1	316	1.3925	1	0	0
2070289	81.3479	0	1	2011-01-17	2011-01-25	2011-01-27	2011	10	8	2	468	4.2857	1	0	0
2210008	92.9507	1	1	2011-01-11	2011-01-25	2011-01-26	2011	15	14	1	558	6.5236	1	0	0
2536517	70.2274	0	0	2011-01-07	2011-01-26	2011-01-28	2011	21	19	2	580	2.2752	1	0	0
2573077	79.6795	1	0	2011-01-04	2011-01-26	2011-03-04	2011	59	22	37	277	1.042	1	0	0
2615915	84.7068	1	0	2011-01-17	2011-01-26	2011-01-27	2011	10	9	1	172	2.0719	1	0	0
2298401	80.211	1	1	2011-01-09	2011-01-27	2011-01-31	2011	22	18	4	210	3.2481	1	0	0
2565813	85.1973	1	0	2011-01-13	2011-01-27	2011-03-04	2011	50	14	36	810	2.5696	1	1	0
2309981	83.863	0	0	2011-01-14	2011-01-28	2011-01-31	2011	17	14	3	880	3.428	1	1	0
2787705	88.9151	1	0	2011-01-17	2011-01-28	2011-02-01	2011	15	11	4	541	2.3431	1	0	0
2028066	78.3781	0	0	2011-01-26	2011-02-01	2011-02-03	2011	8	6	2	205	1.5946	1	1	0
2768171	63.1781	0	0	2011-01-13	2011-02-01	2011-02-02	2011	20	19	1	409	1.0572	1	0	0
2029440	74.8603	0	0	2010-12-15	2011-02-02	2011-02-08	2011	55	49	6	541	2.3431	1	0	1
2054322	77.3726	1	1	2011-01-26	2011-02-02	2011-02-09	2011	14	7	7	818	3.6071	1	0	0
2517578	81.663	1	0	2011-01-19	2011-02-02	2011-02-14	2011	26	14	12	541	2.3431	1	1	0
2527044	76.863	1	0	2010-12-24	2011-02-02	2011-02-04	2011	42	40	2	559	4.3524	1	0	0
2558583	82.8877	1	0	2010-12-29	2011-02-02	2011-02-07	2011	40	35	5	402	1.9102	1	0	0
2595637	76.6274	0	0	2011-01-21	2011-02-02	2011-02-08	2011	18	12	6	543	2.4349	1	0	0
2072693	60.926	0	0	2011-01-23	2011-02-03	2011-02-04	2011	12	11	1	150	2.383	1	0	0
2519866	75.4877	1	0	2011-01-26	2011-02-03	2011-02-23	2011	28	8	20	1	4.8838	1	0	0
2521129	85.5507	1	0	2010-11-26	2011-02-04	2011-02-11	2011	77	70	7	584	3.8158	1	0	0
2540151	74.1288	1	1	2011-01-26	2011-02-04	2011-03-02	2011	35	9	26	558	6.5236	1	0	0
2557257	86.1041	1	0	2011-01-15	2011-02-04	2011-03-10	2011	54	20	34	14	1.8799	1	0	0
2895028	52.4027	0	0	2011-02-01	2011-02-04	2011-02-07	2011	6	3	3	11	1.2982	1	1	0
2024873	78.7644	1	0	2011-01-26	2011-02-07	2011-03-11	2011	44	12	32	88	1.1469	1	0	1
2135070	91.2986	1	0	2011-02-01	2011-02-07	2011-02-09	2011	8	6	2	271	1.4805	1	0	0
2179181	87.8658	1	0	2011-01-20	2011-02-07	2011-02-22	2011	33	18	15	562	3.1885	1	0	0
2197127	78.5589	0	0	2011-01-21	2011-02-07	2011-02-14	2011	24	17	7	541	2.3431	1	0	0
2517645	47.8658	0	0	2011-02-04	2011-02-07	2011-02-10	2011	6	3	3	552	3.2407	1	1	1
2605328	81.811	0	0	2011-02-03	2011-02-07	2011-02-21	2011	18	4	14	533	4.4301	1	0	0
2875651	69.6356	1	0	2011-01-27	2011-02-07	2011-02-22	2011	26	11	15	557	3.7678	1	1	0
2879194	96.7479	1	1	2011-02-02	2011-02-07	2011-02-10	2011	8	5	3	817	4.2665	1	0	0
2558050	84.0685	1	0	2011-02-01	2011-02-08	2011-02-09	2011	8	7	1	101	0.9993	1	0	0
2895348	86.3671	0	1	2011-02-01	2011-02-08	2011-03-10	2011	37	7	30	348	0.9418	1	0	0
2116458	83.2466	1	1	2011-01-31	2011-02-09	2011-02-17	2011	17	9	8	221	1.8509	1	0	0
2564942	86.9151	0	0	2011-02-01	2011-02-10	2011-02-18	2011	17	9	8	533	4.4301	1	0	1
2792658	85.1205	1	0	2011-02-01	2011-02-10	2011-03-04	2011	31	9	22	569	1.7354	1	1	1
2115590	86.9589	1	0	2011-02-04	2011-02-11	2011-03-04	2011	28	7	21	569	1.7354	1	0	0
2646179	85.4986	1	1	2011-02-05	2011-02-11	2011-02-28	2011	23	6	17	211	2.175	1	0	0
2623828	82.9123	0	1	2011-01-31	2011-02-14	2011-02-17	2011	17	14	3	552	3.2407	1	1	0
2783520	55.3123	1	0	2011-02-10	2011-02-14	2011-02-17	2011	7	4	3	203	1.825	1	0	0
2863967	42.8932	1	0	2011-02-05	2011-02-14	2011-02-17	2011	12	9	3	10	2.433	1	1	1
2886968	76.7753	1	0	2011-02-08	2011-02-14	2011-02-16	2011	8	6	2	172	2.0719	1	1	0
2168345	89.5973	1	0	2011-02-08	2011-02-15	2011-03-01	2011	21	7	14	541	2.3431	1	0	0
2164611	84.4849	1	0	2011-02-05	2011-02-16	2011-02-18	2011	13	11	2	127	1.4222	1	0	0
2304301	66.011	0	1	2011-01-31	2011-02-16	2011-03-02	2011	30	16	14	817	4.2665	0	1	0
2675612	59.8027	1	0	2011-01-11	2011-02-16	2011-02-21	2011	41	36	5	10	2.433	1	0	0
2759198	77.5014	1	1	2010-12-20	2011-02-16	2011-02-23	2011	65	58	7	468	4.2857	1	0	1
2058337	77.6685	0	0	2011-01-26	2011-02-17	2011-03-07	2011	40	22	18	423	1.008	1	0	0
2277511	87.5205	0	0	2011-02-16	2011-02-17	2011-03-28	2011	40	1	39	544	3.4195	1	0	0
2586481	81.7616	0	0	2011-02-08	2011-02-18	2011-02-24	2011	16	10	6	14	1.8799	1	0	0
2627380	89.1507	0	0	2011-02-14	2011-02-21	2011-02-22	2011	8	7	1	584	3.8158	1	0	1
2863309	55.4219	1	0	2011-01-12	2011-02-21	2011-03-25	2011	72	40	32	882	4.6425	1	0	0
2500203	83.8986	0	0	2011-01-31	2011-02-22	2011-03-03	2011	31	22	9	543	2.4349	1	0	1
2621360	83.3699	0	0	2011-01-25	2011-02-22	2011-03-02	2011	36	28	8	88	1.1469	1	0	0
2290273	56.4082	1	0	2011-02-22	2011-02-23	2011-02-24	2011	2	1	1	82	1.9136	1	0	0
2570617	85.0301	0	1	2011-01-31	2011-02-24	2011-03-18	2011	46	24	22	584	3.8158	1	0	0
2633267	74.6548	0	1	2011-02-15	2011-02-28	2011-03-04	2011	17	13	4	818	3.6071	1	0	0
2150233	74.6466	1	0	2011-01-28	2011-03-01	2011-03-11	2011	42	32	10	14	1.8799	1	0	0
2895885	86.0849	1	1	2011-02-21	2011-03-01	2011-03-14	2011	21	8	13	211	2.175	1	0	0
2482047	76.1808	0	1	2011-01-30	2011-03-02	2011-03-10	2011	39	31	8	113	5.558	1	1	0
2896220	27.9589	1	1	2011-01-07	2011-03-02	2011-03-14	2011	66	54	12	732	4.249	1	1	0
2172745	71.2575	0	0	2011-02-28	2011-03-03	2011-03-04	2011	4	3	1	101	0.9993	1	0	0
2499219	84.5918	1	0	2011-02-11	2011-03-03	2011-03-08	2011	25	20	5	569	1.7354	1	1	0
2897958	88.7616	0	0	2011-02-25	2011-03-03	2011-03-05	2011	8	6	2	140	0.8209	1	0	1
2287771	62.0603	0	0	2011-02-11	2011-03-04	2011-03-07	2011	24	21	3	544	3.4195	1	0	0
2573512	90.4877	1	0	2011-02-23	2011-03-04	2011-03-24	2011	29	9	20	562	3.1885	1	0	0
2639481	83.389	0	0	2011-02-10	2011-03-04	2011-03-12	2011	30	22	8	568	3.5907	1	0	1
2892092	74.4137	1	0	2011-03-01	2011-03-04	2011-03-09	2011	8	3	5	172	2.0719	1	0	0
2767426	79.2082	0	0	2011-02-11	2011-03-08	2011-03-10	2011	27	25	2	82	1.9136	1	0	0
2056975	84.0959	1	0	2011-02-11	2011-03-09	2011-03-11	2011	28	26	2	395	1.0548	0	0	0
2533920	78.0164	0	1	2011-02-15	2011-03-09	2011-03-23	2011	36	22	14	581	6.8136	1	0	0
2282142	79.2932	1	0	2011-02-25	2011-03-10	2011-03-14	2011	17	13	4	880	3.428	1	0	0
2510288	72.7041	1	0	2011-03-05	2011-03-10	2011-03-14	2011	9	5	4	13	1.1124	1	0	1
2526000	69.0438	1	0	2011-03-04	2011-03-10	2011-03-14	2011	10	6	4	557	3.7678	1	0	1
2646393	88.0055	1	0	2011-03-03	2011-03-11	2011-03-25	2011	22	8	14	533	4.4301	1	0	0
2753019	66.5342	1	0	2011-02-22	2011-03-11	2011-03-29	2011	35	17	18	580	2.2752	0	1	0
2253245	93.8329	0	0	2011-02-24	2011-03-12	2011-03-14	2011	18	16	2	14	1.8799	1	0	1
2893657	70.8986	1	0	2011-02-10	2011-03-14	2011-03-17	2011	35	32	3	577	5.1557	0	1	0
2595637	76.7808	0	1	2011-03-08	2011-03-15	2011-04-05	2011	28	7	21	796	3.8459	1	0	0
2874033	57.2685	1	0	2011-02-11	2011-03-15	2011-03-16	2011	33	32	1	239	2.0382	1	1	0
2518463	81.9644	1	0	2011-02-25	2011-03-16	2011-03-17	2011	20	19	1	539	6.6154	1	0	0
2584863	84.5781	1	1	2011-03-13	2011-03-16	2011-03-22	2011	9	3	6	818	3.6071	1	0	0
2664650	53.3041	1	0	2011-03-10	2011-03-16	2011-03-22	2011	12	6	6	557	3.7678	1	0	1
2895743	78.1205	0	1	2011-03-08	2011-03-16	2011-03-21	2011	13	8	5	210	3.2481	1	1	0
2052634	76.4548	1	0	2011-01-14	2011-03-18	2011-03-21	2011	66	63	3	272	1.6655	1	0	0
2548007	88.7507	1	0	2011-03-05	2011-03-18	2011-03-23	2011	18	13	5	240	1.5755	1	1	0
2770216	63.6603	0	0	2011-03-01	2011-03-18	2011-03-24	2011	23	17	6	810	2.5696	1	0	0
2479281	78.4932	0	0	2011-03-15	2011-03-21	2011-04-05	2011	21	6	15	205	1.5946	1	0	0
2667752	88.4384	0	0	2011-03-04	2011-03-23	2011-03-31	2011	27	19	8	533	4.4301	1	0	0
2740234	76.6521	1	0	2011-03-11	2011-03-25	2011-03-28	2011	17	14	3	810	2.5696	1	0	0
2898636	77.0822	0	1	2011-03-19	2011-03-28	2011-04-01	2011	13	9	4	113	5.558	1	0	0
2086933	56.3644	0	0	2011-03-24	2011-03-29	2011-04-04	2011	11	5	6	561	4.1487	1	0	1
2650536	83.8603	0	0	2011-03-04	2011-03-29	2011-03-31	2011	27	25	2	294	0.9317	1	1	0
2476382	67.6027	1	0	2011-03-04	2011-03-31	2011-04-08	2011	35	27	8	560	2.3955	1	0	0
2545488	87.5534	0	0	2011-03-22	2011-03-31	2011-04-06	2011	15	9	6	533	4.4301	1	0	0
2291814	84.6932	1	1	2011-03-10	2011-04-01	2011-04-04	2011	25	22	3	148	3.0549	1	0	0
2546372	82.4932	1	1	2011-04-03	2011-04-04	2011-04-19	2011	16	1	15	210	3.2481	1	0	0
2077362	52.2658	0	0	2011-04-04	2011-04-06	2011-04-07	2011	3	2	1	463	1.2225	1	0	0
2534037	89.4521	0	0	2011-04-05	2011-04-06	2011-04-08	2011	3	1	2	574	2.7359	1	0	0
2721656	74.9342	1	0	2011-03-03	2011-04-06	2011-04-07	2011	35	34	1	888	2.2049	1	1	0
2137844	84.3041	0	0	2011-04-09	2011-04-11	2011-04-12	2011	3	2	1	203	1.825	1	0	0
2030928	77.9205	1	1	2011-04-04	2011-04-12	2011-04-14	2011	10	8	2	211	2.175	1	0	0
2657131	49.3616	1	0	2011-04-08	2011-04-12	2011-04-13	2011	5	4	1	11	1.2982	1	0	0
2797644	75.4603	0	0	2011-04-10	2011-04-12	2011-04-14	2011	4	2	2	64	1.7302	1	0	0
2203922	78.0219	0	0	2011-03-19	2011-04-13	2011-04-19	2011	31	25	6	878	29.8146	1	0	0
2049134	91.8329	1	0	2011-03-30	2011-04-14	2011-04-19	2011	20	15	5	541	2.3431	1	0	1
2070992	91.4137	1	0	2011-03-11	2011-04-14	2011-04-23	2011	43	34	9	569	1.7354	1	0	0
2246152	80.1562	0	0	2011-03-26	2011-04-14	2011-04-16	2011	21	19	2	101	0.9993	1	0	0
2273261	57.9178	1	0	2011-04-12	2011-04-14	2011-04-18	2011	6	2	4	11	1.2982	1	1	0
2533920	78.0795	0	0	2011-04-12	2011-04-14	2011-04-15	2011	3	2	1	127	1.4222	1	0	0
2678826	86.2986	1	0	2011-04-12	2011-04-14	2011-04-23	2011	11	2	9	271	1.4805	1	0	0
2751101	83.0301	1	1	2011-04-09	2011-04-14	2011-04-25	2011	16	5	11	818	3.6071	1	0	0
2125076	72.8055	0	1	2011-03-29	2011-04-15	2011-04-18	2011	20	17	3	468	4.2857	1	1	0
2571841	87.6027	1	0	2011-04-11	2011-04-15	2011-04-25	2011	14	4	10	14	1.8799	1	0	0
2573615	77.0384	0	1	2011-04-01	2011-04-15	2011-04-20	2011	19	14	5	271	1.4805	1	0	0
2773966	76.6822	0	1	2011-02-07	2011-04-15	2011-04-19	2011	71	67	4	113	5.558	1	1	0
2097286	92.2986	0	0	2011-03-09	2011-04-19	2011-04-20	2011	42	41	1	468	4.2857	1	0	0
2252967	82.1452	0	0	2011-04-08	2011-04-19	2011-04-26	2011	18	11	7	101	0.9993	1	1	0
2276721	85.3973	1	1	2011-04-09	2011-04-19	2011-04-25	2011	16	10	6	211	2.175	1	0	0
2503642	86.3342	1	0	2011-03-29	2011-04-19	2011-04-20	2011	22	21	1	810	2.5696	1	0	0
2046033	85.0795	0	0	2011-04-05	2011-04-20	2011-05-03	2011	28	15	13	533	4.4301	1	1	0
2615037	88.6877	0	0	2011-04-16	2011-04-20	2011-04-25	2011	9	4	5	172	2.0719	1	0	0
2764825	60.7315	0	0	2011-03-15	2011-04-20	2011-05-19	2011	65	36	29	877	48.4096	1	0	0
2149623	77.463	1	1	2011-04-18	2011-04-25	2011-04-26	2011	8	7	1	211	2.175	1	0	0
2557789	91.6438	1	1	2011-03-26	2011-04-25	2011-04-27	2011	32	30	2	452	0.9741	1	0	0
2761265	62.1397	0	0	2011-04-14	2011-04-25	2011-04-29	2011	15	11	4	205	1.5946	1	0	0
2899433	86.1589	0	0	2011-03-16	2011-04-25	2011-05-06	2011	51	40	11	878	29.8146	1	1	0
2548001	68.2712	0	1	2011-04-16	2011-04-26	2011-05-03	2011	17	10	7	818	3.6071	1	1	0
2612735	47.0795	1	0	2011-04-19	2011-04-26	2011-05-02	2011	13	7	6	586	1.7849	1	1	1
2792068	78.3452	0	0	2011-04-25	2011-04-26	2011-04-28	2011	3	1	2	463	1.2225	1	1	1
2575086	86.0493	0	0	2011-03-17	2011-04-27	2011-05-09	2011	53	41	12	14	1.8799	1	0	0
2668492	75.4301	0	1	2011-04-17	2011-04-27	2011-05-04	2011	17	10	7	2	3.1419	0	0	0
2195814	54.0055	0	0	2011-04-26	2011-04-28	2011-04-30	2011	4	2	2	316	1.3925	1	1	0
2223290	95.6521	1	0	2011-04-19	2011-04-28	2011-04-29	2011	10	9	1	188	1.0355	1	0	0
2562369	84.8192	0	1	2011-04-13	2011-04-28	2011-05-05	2011	22	15	7	817	4.2665	1	0	0
2059880	86.6986	1	0	2011-04-27	2011-05-03	2011-05-06	2011	9	6	3	271	1.4805	1	0	0
2498020	81.1342	0	1	2011-04-03	2011-05-03	2011-05-05	2011	32	30	2	796	3.8459	0	0	0
2900522	68.7945	0	1	2011-04-20	2011-05-03	2011-05-05	2011	15	13	2	466	0.4605	0	0	0
2069165	77.0082	1	0	2011-04-08	2011-05-05	2011-05-11	2011	33	27	6	34	1.3157	1	0	0
2521650	87.5836	1	1	2011-05-01	2011-05-05	2011-05-10	2011	9	4	5	818	3.6071	1	0	0
2597162	81.0849	0	0	2011-04-22	2011-05-05	2011-05-06	2011	14	13	1	121	2.5867	1	0	0
2899449	75.9178	0	0	2011-04-21	2011-05-05	2011-05-06	2011	15	14	1	82	1.9136	1	0	0
2078897	77.9233	1	0	2011-04-13	2011-05-06	2011-05-13	2011	30	23	7	584	3.8158	1	0	0
2211341	80.6575	1	1	2011-04-30	2011-05-06	2011-05-11	2011	11	6	5	211	2.175	1	1	0
2712024	76.6493	1	0	2011-04-20	2011-05-06	2011-05-09	2011	19	16	3	82	1.9136	1	0	0
2770870	60.937	0	0	2011-04-21	2011-05-09	2011-05-16	2011	25	18	7	82	1.9136	1	1	0
2897555	51.6055	1	0	2011-03-23	2011-05-09	2011-05-10	2011	48	47	1	584	3.8158	1	1	0
2256261	83.526	1	0	2011-05-03	2011-05-10	2011-05-13	2011	10	7	3	294	0.9317	1	1	0
2593892	89.1863	1	0	2011-04-29	2011-05-10	2011-05-13	2011	14	11	3	569	1.7354	1	0	0
2501798	67.2027	1	1	2011-04-11	2011-05-12	2011-05-16	2011	35	31	4	533	4.4301	1	0	0
2206978	95.274	1	0	2011-04-22	2011-05-16	2011-05-17	2011	25	24	1	568	3.5907	1	0	0
2085022	85.0959	0	1	2011-05-06	2011-05-17	2011-05-18	2011	12	11	1	113	5.558	1	1	0
2302493	86.4466	0	1	2011-04-11	2011-05-17	2011-05-23	2011	42	36	6	796	3.8459	1	1	0
2538560	78.6493	0	0	2011-05-06	2011-05-17	2011-05-19	2011	13	11	2	570	1.7811	1	0	0
2899006	84.2219	1	0	2011-04-28	2011-05-17	2011-05-18	2011	20	19	1	544	3.4195	1	1	0
2212687	80.6685	0	0	2011-04-23	2011-05-18	2011-06-08	2011	46	25	21	468	4.2857	1	0	0
2629478	66.5808	0	1	2011-04-28	2011-05-18	2011-05-19	2011	21	20	1	562	3.1885	0	0	0
2503389	92.3589	1	1	2011-05-14	2011-05-20	2011-05-23	2011	9	6	3	219	1.3611	1	0	0
2566339	60.9425	0	0	2011-05-06	2011-05-20	2011-05-30	2011	24	14	10	541	2.3431	1	1	0
2901929	79.6137	0	0	2011-05-14	2011-05-20	2011-05-26	2011	12	6	6	14	1.8799	1	1	0
2260442	89.4356	1	1	2011-05-10	2011-05-23	2011-05-25	2011	15	13	2	818	3.6071	1	0	0
2804446	53.7781	0	0	2011-05-23	2011-05-24	2011-05-27	2011	4	1	3	174	1.4067	1	0	0
2895755	68.2932	1	0	2011-05-16	2011-05-24	2011-05-31	2011	15	8	7	172	2.0719	1	1	0
2029007	75.9753	1	0	2011-04-28	2011-05-26	2011-06-03	2011	36	28	8	560	2.3955	1	0	0
2740404	92.4849	1	1	2011-05-21	2011-05-26	2011-05-27	2011	6	5	1	211	2.175	1	0	0
2292293	94.1918	1	0	2011-05-06	2011-05-30	2011-06-06	2011	31	24	7	180	1.022	1	0	0
2532618	59.1068	0	0	2011-05-23	2011-05-30	2011-06-01	2011	9	7	2	82	1.9136	1	0	0
2098592	91.2055	1	1	2011-05-22	2011-05-31	2011-06-02	2011	11	9	2	113	5.558	1	0	0
2584730	86.8164	1	0	2011-05-24	2011-05-31	2011-06-01	2011	8	7	1	403	2.7169	1	0	0
2792138	96.5616	1	0	2011-05-23	2011-05-31	2011-06-13	2011	21	8	13	395	1.0548	1	0	0
2770161	86.8466	1	0	2011-05-03	2011-06-01	2011-06-18	2011	46	29	17	549	10.0681	1	1	1
2311902	90.537	1	1	2011-05-22	2011-06-02	2011-06-09	2011	18	11	7	818	3.6071	1	0	0
2553562	71.8411	0	0	2011-05-23	2011-06-02	2011-06-14	2011	22	10	12	14	1.8799	1	1	0
2592056	83.8493	1	1	2011-05-10	2011-06-02	2011-06-07	2011	28	23	5	558	6.5236	1	0	0
2616186	85.874	1	1	2011-05-24	2011-06-06	2011-06-10	2011	17	13	4	817	4.2665	0	0	0
2203805	65.7425	0	0	2011-05-29	2011-06-08	2011-06-15	2011	17	10	7	540	3.3679	1	0	0
2484496	85.9616	1	1	2011-05-31	2011-06-08	2011-06-13	2011	13	8	5	210	3.2481	1	0	0
2807102	86.4164	1	0	2011-05-29	2011-06-08	2011-06-20	2011	22	10	12	78	1.6157	1	0	0
2126390	93.3205	1	0	2011-05-24	2011-06-09	2011-06-13	2011	20	16	4	135	1.3606	1	0	0
2208111	67.6685	0	1	2011-05-11	2011-06-09	2011-07-01	2011	51	29	22	530	10.9953	1	1	1
2212030	79.7342	1	0	2011-05-14	2011-06-09	2011-06-10	2011	27	26	1	569	1.7354	1	0	0
2831631	66.2603	0	0	2011-06-03	2011-06-09	2011-06-10	2011	7	6	1	172	2.0719	1	0	0
2740946	79.8082	0	0	2011-06-07	2011-06-10	2011-06-17	2011	10	3	7	101	0.9993	1	0	0
2820039	60.0658	0	0	2011-05-02	2011-06-10	2011-06-23	2011	52	39	13	706	6.6572	0	1	0
2477160	89.1616	1	0	2011-05-31	2011-06-14	2011-06-21	2011	21	14	7	271	1.4805	1	0	0
2503201	87.2082	1	0	2011-06-07	2011-06-14	2011-06-22	2011	15	7	8	92	1.463	1	0	0
2537841	79.8438	0	1	2011-05-31	2011-06-15	2011-06-16	2011	16	15	1	406	3.4925	0	0	0
2585314	66.6603	0	1	2011-05-22	2011-06-15	2011-06-23	2011	32	24	8	878	29.8146	1	0	0
2679738	86.4438	1	0	2011-06-11	2011-06-16	2011-06-17	2011	6	5	1	14	1.8799	1	0	0
2798467	85.8247	1	0	2011-05-13	2011-06-16	2011-06-20	2011	38	34	4	544	3.4195	1	0	0
2548341	87.8055	1	0	2011-06-03	2011-06-21	2011-06-24	2011	21	18	3	278	0.6682	1	0	0
2244536	88.0301	1	0	2011-05-29	2011-06-22	2011-06-27	2011	29	24	5	533	4.4301	1	0	0
2526772	92.9671	1	0	2011-06-16	2011-06-23	2011-06-27	2011	11	7	4	14	1.8799	1	0	0
2804203	88.2	1	1	2011-06-17	2011-06-23	2011-06-25	2011	8	6	2	318	1.6592	1	0	0
2879392	78.3068	0	0	2011-06-21	2011-06-23	2011-06-24	2011	3	2	1	82	1.9136	1	0	0
2033285	80.3808	1	0	2011-06-13	2011-06-27	2011-06-28	2011	15	14	1	271	1.4805	1	0	0
2586812	89.6082	1	1	2011-06-17	2011-06-27	2011-06-30	2011	13	10	3	211	2.175	1	1	0
2591604	87.2521	0	0	2011-06-22	2011-06-27	2011-06-28	2011	6	5	1	541	2.3431	1	0	0
2879947	66.3918	1	1	2011-06-09	2011-06-27	2011-06-29	2011	20	18	2	218	2.4323	1	0	0
2177864	76.4904	0	1	2011-04-20	2011-06-29	2011-07-01	2011	72	70	2	549	10.0681	1	0	0
2286840	83.6219	0	1	2011-06-13	2011-06-29	2011-07-04	2011	21	16	5	584	3.8158	1	0	0
2697916	81.9342	1	1	2011-06-21	2011-06-29	2011-07-04	2011	13	8	5	211	2.175	1	0	0
2555066	84.0384	0	0	2011-06-13	2011-07-04	2011-07-05	2011	22	21	1	544	3.4195	1	0	0
2304226	80.2356	0	1	2011-06-03	2011-07-05	2011-07-06	2011	33	32	1	585	6.0327	1	1	0
2489682	83.7397	0	0	2011-06-15	2011-07-05	2011-07-06	2011	21	20	1	584	3.8158	1	0	0
2786450	32.0603	0	0	2011-06-29	2011-07-05	2011-07-06	2011	7	6	1	561	4.1487	1	0	0
2593975	74.4301	0	0	2011-06-14	2011-07-06	2011-07-07	2011	23	22	1	530	10.9953	1	0	0
2784237	63.0137	0	1	2011-02-07	2011-07-06	2012-01-05	2012	332	149	183	558	6.5236	1	0	0
2158436	63.3178	1	0	2011-07-09	2011-07-12	2011-07-27	2011	18	3	15	449	0.9561	1	0	0
2256296	74.8192	0	0	2011-06-30	2011-07-12	2011-07-14	2011	14	12	2	172	2.0719	1	0	0
2507873	86.1945	1	0	2011-06-28	2011-07-12	2011-07-15	2011	17	14	3	271	1.4805	1	1	0
2619137	80.2411	1	0	2011-07-06	2011-07-12	2011-07-15	2011	9	6	3	127	1.4222	1	0	0
2758973	84.6164	0	0	2011-06-28	2011-07-12	2011-07-18	2011	20	14	6	562	3.1885	1	1	0
2069675	78.6575	0	1	2011-06-07	2011-07-13	2011-07-14	2011	37	36	1	546	9.2428	1	0	0
2227845	96.5726	0	0	2011-07-06	2011-07-13	2011-07-19	2011	13	7	6	14	1.8799	1	0	0
2269720	75.0822	0	0	2011-07-02	2011-07-14	2011-07-19	2011	17	12	5	463	1.2225	0	1	0
2564368	79.6932	0	1	2011-05-18	2011-07-14	2011-07-18	2011	61	57	4	797	2.0562	1	0	0
2230952	79.9479	1	1	2011-07-15	2011-07-19	2011-07-20	2011	5	4	1	818	3.6071	1	0	0
2507939	78.8301	1	0	2011-07-06	2011-07-19	2011-07-20	2011	14	13	1	14	1.8799	1	0	0
2670042	77.9644	0	0	2011-07-01	2011-07-21	2011-07-26	2011	25	20	5	76	3.2343	1	0	0
2284591	74.8822	0	1	2011-06-22	2011-07-22	2011-07-27	2011	35	30	5	877	48.4096	1	0	0
2903083	69.8712	1	0	2011-06-10	2011-07-22	2011-07-29	2011	49	42	7	814	0.4886	1	0	0
2247644	77.5151	1	0	2011-06-21	2011-07-26	2011-08-01	2011	41	35	6	877	48.4096	1	1	0
2564703	87.8986	0	0	2011-07-09	2011-07-26	2011-07-27	2011	18	17	1	90	0.8304	1	0	0
2535879	88.2	1	0	2011-07-15	2011-07-28	2011-08-01	2011	17	13	4	810	2.5696	1	0	0
2522522	87.8082	1	1	2011-07-12	2011-08-01	2011-08-04	2011	23	20	3	796	3.8459	1	0	0
2543802	87.8438	0	1	2011-06-22	2011-08-03	2011-08-10	2011	49	42	7	550	5.6914	1	0	0
2640938	57.5918	0	0	2011-07-19	2011-08-03	2011-08-05	2011	17	15	2	539	6.6154	0	0	0
2888940	60.674	1	0	2011-08-01	2011-08-03	2011-08-08	2011	7	2	5	898	2.6258	1	0	0
2196556	87.9425	0	0	2011-07-18	2011-08-04	2011-08-09	2011	22	17	5	101	0.9993	1	0	0
2281478	76.0219	1	0	2011-07-22	2011-08-04	2011-08-08	2011	17	13	4	541	2.3431	1	0	0
2746872	80.6849	1	0	2011-06-10	2011-08-04	2011-08-08	2011	59	55	4	429	1.9301	1	0	0
2503642	86.6384	1	0	2011-05-27	2011-08-08	2011-08-09	2011	74	73	1	558	6.5236	1	0	0
2189056	78.5945	0	1	2011-06-19	2011-08-09	2011-08-11	2011	53	51	2	877	48.4096	1	1	0
2290441	80.6164	1	1	2011-07-14	2011-08-09	2011-08-10	2011	27	26	1	210	3.2481	1	0	0
2066007	84.4493	0	1	2011-07-12	2011-08-10	2011-08-12	2011	31	29	2	585	6.0327	1	0	0
2278027	87.926	0	0	2011-07-23	2011-08-10	2011-08-11	2011	19	18	1	880	3.428	1	0	0
2582268	81.674	1	1	2011-08-03	2011-08-10	2011-08-11	2011	8	7	1	209	3.2793	0	0	0
2612026	90.9589	1	1	2011-08-02	2011-08-10	2011-08-12	2011	10	8	2	211	2.175	1	0	0
2537841	80	0	1	2011-08-04	2011-08-11	2011-08-12	2011	8	7	1	818	3.6071	1	0	0
2903083	69.9123	1	1	2011-08-09	2011-08-12	2011-08-13	2011	4	3	1	179	1.0838	0	0	0
2077928	66.9068	0	0	2011-05-11	2011-08-16	2011-08-17	2011	98	97	1	581	6.8136	1	0	0
2197127	79.063	0	0	2011-07-30	2011-08-16	2011-08-17	2011	18	17	1	470	0	1	0	0
2544989	51.9671	0	0	2011-07-30	2011-08-18	2011-08-19	2011	20	19	1	468	4.2857	1	0	0
2606424	87.1096	1	0	2011-08-09	2011-08-18	2011-08-22	2011	13	9	4	14	1.8799	1	0	0
2098329	78.1014	0	0	2011-08-02	2011-08-19	2011-08-23	2011	21	17	4	425	0.7538	1	0	0
2253079	72.5479	0	0	2011-07-21	2011-08-19	2011-08-25	2011	35	29	6	889	1.0706	1	1	0
2534706	73.6329	0	0	2011-08-11	2011-08-19	2011-08-26	2011	15	8	7	14	1.8799	1	0	0
2625881	87.0603	0	0	2011-08-02	2011-08-22	2011-08-24	2011	22	20	2	544	3.4195	1	0	0
2499700	98.7452	1	0	2011-08-11	2011-08-24	2011-08-26	2011	15	13	2	557	3.7678	1	0	1
2595275	85.0877	1	0	2011-08-09	2011-08-25	2011-08-29	2011	20	16	4	566	2.3777	1	1	0
2808282	63.3342	0	1	2011-08-21	2011-08-25	2011-08-29	2011	8	4	4	582	2.144	1	1	0
2282036	79.7753	0	0	2011-08-11	2011-08-26	2011-09-05	2011	25	15	10	541	2.3431	1	0	0
2548001	68.6	0	1	2011-08-06	2011-08-26	2011-08-31	2011	25	20	5	817	4.2665	1	1	0
2491976	83.7178	0	0	2011-07-29	2011-08-28	2011-09-01	2011	34	30	4	88	1.1469	1	1	0
2670608	103.071	1	0	2011-08-29	2011-08-30	2011-08-31	2011	2	1	1	14	1.8799	1	0	0
2230104	87.7671	0	0	2011-08-21	2011-09-02	2011-09-05	2011	15	12	3	810	2.5696	1	1	0
2244173	73.7808	0	0	2011-07-23	2011-09-02	2011-09-06	2011	45	41	4	533	4.4301	1	1	0
2150649	78.3479	0	0	2011-08-17	2011-09-06	2011-09-07	2011	21	20	1	541	2.3431	1	1	0
2573620	87.9808	0	0	2011-08-27	2011-09-06	2011-09-08	2011	12	10	2	12	1.4782	1	0	0
2609192	78.9671	0	0	2011-08-26	2011-09-06	2011-09-07	2011	12	11	1	88	1.1469	1	0	0
2784594	67.8986	0	1	2011-07-29	2011-09-06	2011-09-07	2011	40	39	1	585	6.0327	1	1	0
2591757	82.6795	1	1	2011-09-03	2011-09-07	2011-09-08	2011	5	4	1	173	1.144	1	0	0
2222910	79.6493	0	1	2011-06-23	2011-09-09	2011-09-12	2011	81	78	3	585	6.0327	1	1	0
2549634	82.4027	1	0	2011-09-08	2011-09-09	2011-09-12	2011	4	1	3	203	1.825	1	0	0
2047079	92.5534	1	1	2011-08-27	2011-09-13	2011-09-19	2011	23	17	6	817	4.2665	1	0	0
2109656	87.0877	1	1	2011-09-06	2011-09-13	2011-09-16	2011	10	7	3	211	2.175	1	0	0
2145143	82.2959	0	1	2011-09-03	2011-09-13	2011-09-20	2011	17	10	7	148	3.0549	1	1	0
2512136	63.7836	1	1	2011-09-06	2011-09-13	2011-09-14	2011	8	7	1	818	3.6071	1	0	0
2627652	84.5973	0	0	2011-08-12	2011-09-13	2011-09-20	2011	39	32	7	543	2.4349	1	0	1
2658847	83.274	0	0	2011-08-15	2011-09-13	2011-09-14	2011	30	29	1	880	3.428	1	0	0
2821652	83.7534	1	0	2011-08-16	2011-09-13	2011-09-16	2011	31	28	3	541	2.3431	1	1	0
2075308	65.337	0	0	2011-09-11	2011-09-16	2011-09-29	2011	18	5	13	533	4.4301	1	1	0
2714473	51.5479	1	0	2011-08-26	2011-09-16	2011-09-23	2011	28	21	7	363	1.0593	1	0	0
2892280	65.126	0	0	2011-08-24	2011-09-16	2011-09-19	2011	26	23	3	10	2.433	1	1	0
2542843	84.2877	0	0	2011-09-10	2011-09-20	2011-09-22	2011	12	10	2	297	0.5745	1	0	0
2904986	56.4822	1	1	2011-07-11	2011-09-20	2011-09-28	2011	79	71	8	877	48.4096	0	0	0
2907396	71.9096	1	0	2011-08-29	2011-09-20	2011-09-22	2011	24	22	2	533	4.4301	1	0	0
2548312	71.3671	1	1	2011-07-14	2011-09-22	2011-09-30	2011	78	70	8	877	48.4096	0	1	0
2086744	83.0493	0	0	2011-09-12	2011-09-23	2011-09-26	2011	14	11	3	533	4.4301	1	0	0
2155746	78.9973	0	0	2011-09-22	2011-09-23	2011-09-28	2011	6	1	5	470	0	1	1	0
2281749	80.0466	1	0	2011-09-22	2011-09-29	2011-09-30	2011	8	7	1	533	4.4301	1	1	0
2757137	83.8082	0	0	2011-09-12	2011-09-29	2011-10-03	2011	21	17	4	533	4.4301	1	1	0
2549521	85.6164	1	1	2011-09-17	2011-09-30	2011-10-04	2011	17	13	4	197	2.1934	1	1	0
2238096	68.0466	0	1	2011-09-21	2011-10-03	2011-10-05	2011	14	12	2	818	3.6071	1	0	0
2908520	89.9507	1	1	2011-09-28	2011-10-03	2011-10-04	2011	6	5	1	173	1.144	1	0	0
2142188	83.6822	0	0	2011-09-17	2011-10-04	2011-10-05	2011	18	17	1	533	4.4301	1	1	0
2573851	85.2795	0	0	2011-09-14	2011-10-04	2011-10-06	2011	22	20	2	14	1.8799	1	1	0
2604603	93.0192	1	0	2011-09-16	2011-10-04	2011-10-05	2011	19	18	1	814	0.4886	1	0	0
2570728	95.6301	1	0	2011-09-22	2011-10-05	2011-10-06	2011	14	13	1	569	1.7354	1	0	0
2037953	66.6	0	1	2011-09-10	2011-10-06	2011-10-07	2011	27	26	1	234	1.5546	1	0	0
2130529	79.9151	0	0	2011-10-01	2011-10-06	2011-10-07	2011	6	5	1	543	2.4349	1	1	0
2289769	80.2603	0	0	2011-09-12	2011-10-07	2011-10-10	2011	28	25	3	543	2.4349	0	0	0
2251502	68.6137	0	0	2011-09-27	2011-10-10	2011-10-11	2011	14	13	1	14	1.8799	1	0	0
2908129	84.8603	1	0	2011-09-19	2011-10-11	2011-10-13	2011	24	22	2	65	0.6018	1	0	0
2900609	52.3123	0	0	2011-10-04	2011-10-13	2011-10-14	2011	10	9	1	203	1.825	1	1	0
2820685	76.9753	1	0	2011-10-04	2011-10-14	2011-10-19	2011	15	10	5	12	1.4782	1	0	0
2276293	78.0247	0	0	2011-09-07	2011-10-18	2011-10-19	2011	42	41	1	541	2.3431	1	0	0
2474257	86.3753	0	0	2011-10-10	2011-10-18	2011-10-20	2011	10	8	2	584	3.8158	1	0	0
2048316	76.411	1	0	2011-09-12	2011-10-19	2011-10-20	2011	38	37	1	557	3.7678	1	1	1
2786906	92.8192	1	0	2011-10-13	2011-10-19	2011-10-20	2011	7	6	1	14	1.8799	1	0	0
2285430	65.6329	1	1	2011-09-15	2011-10-21	2011-10-24	2011	39	36	3	148	3.0549	1	0	0
2742605	61.2548	0	0	2011-10-17	2011-10-21	2011-11-16	2011	30	4	26	541	2.3431	1	0	0
2029777	85.3699	1	0	2011-10-12	2011-10-25	2011-11-04	2011	23	13	10	533	4.4301	1	0	0
2602083	95.0411	1	0	2011-10-21	2011-10-25	2011-10-26	2011	5	4	1	541	2.3431	1	0	0
2617802	81.5096	0	0	2011-09-23	2011-10-25	2011-11-17	2011	55	32	23	239	2.0382	1	0	0
2095791	81.6959	1	0	2011-10-13	2011-10-26	2011-11-17	2011	35	13	22	102	0.6278	1	0	0
2221704	60.9644	0	0	2011-10-24	2011-10-26	2011-10-27	2011	3	2	1	395	1.0548	1	1	0
2746726	79.8932	0	1	2011-10-04	2011-10-26	2011-11-02	2011	29	22	7	549	10.0681	1	1	0
2754375	79.2082	1	0	2011-10-05	2011-10-26	2011-10-28	2011	23	21	2	552	3.2407	1	0	0
2854393	40.6712	1	0	2011-10-18	2011-10-26	2011-11-02	2011	15	8	7	714	1.8807	1	0	0
2113215	85.7589	1	1	2011-10-23	2011-10-31	2011-11-03	2011	11	8	3	211	2.175	1	0	0
2251310	77.8356	0	0	2011-10-18	2011-10-31	2011-11-07	2011	20	13	7	14	1.8799	1	0	0
2632971	62.5288	0	1	2011-10-24	2011-10-31	2011-11-03	2011	10	7	3	818	3.6071	0	0	0
2652718	94.8904	1	1	2011-10-22	2011-11-02	2011-11-14	2011	23	11	12	558	6.5236	1	0	0
2594135	68.811	1	0	2011-11-01	2011-11-04	2011-11-07	2011	6	3	3	203	1.825	1	0	0
2146130	75.9425	0	0	2011-10-21	2011-11-08	2011-11-14	2011	24	18	6	138	1.1391	1	1	0
2235422	83.4329	1	0	2011-10-24	2011-11-08	2011-11-14	2011	21	15	6	541	2.3431	1	1	0
2237452	90.8356	1	0	2011-11-01	2011-11-08	2011-11-11	2011	10	7	3	14	1.8799	1	0	0
2593169	79.8356	1	0	2011-10-19	2011-11-10	2011-11-15	2011	27	22	5	131	0.8948	1	0	0
2042575	73.6603	0	0	2011-10-23	2011-11-14	2011-11-15	2011	23	22	1	14	1.8799	1	0	0
2791569	78.2986	0	0	2011-11-02	2011-11-14	2011-11-15	2011	13	12	1	569	1.7354	1	0	0
2589620	78.1781	1	0	2011-11-05	2011-11-15	2011-11-16	2011	11	10	1	14	1.8799	1	0	0
2607923	63.2192	1	0	2011-10-24	2011-11-15	2011-11-17	2011	24	22	2	82	1.9136	1	0	0
2743602	84.337	1	1	2011-11-09	2011-11-15	2011-11-17	2011	8	6	2	557	3.7678	1	0	1
2766591	91.0329	0	0	2011-11-04	2011-11-17	2011-11-18	2011	14	13	1	533	4.4301	1	0	0
2785196	85.8329	1	0	2011-11-07	2011-11-17	2011-11-21	2011	14	10	4	101	0.9993	1	0	0
2055314	81.5973	0	0	2011-11-07	2011-11-18	2011-11-23	2011	16	11	5	533	4.4301	1	0	0
2517426	73.5178	1	0	2011-10-18	2011-11-21	2011-11-23	2011	36	34	2	130	1.3507	1	0	0
2632861	78.5836	1	0	2011-10-13	2011-11-21	2011-11-24	2011	42	39	3	541	2.3431	1	0	0
2209258	76.5397	0	0	2011-08-12	2011-11-22	2011-11-29	2011	109	102	7	468	4.2857	1	0	0
2543802	88.1315	0	1	2011-08-29	2011-11-22	2011-11-23	2011	86	85	1	581	6.8136	1	0	0
2579556	87.2712	0	1	2011-10-27	2011-11-22	2011-11-25	2011	29	26	3	582	2.144	1	0	0
2625280	60.8164	1	1	2011-10-11	2011-11-22	2011-12-12	2011	62	42	20	470	0	1	0	0
2692743	52.2849	1	0	2011-11-23	2011-11-24	2011-11-25	2011	2	1	1	463	1.2225	1	1	0
2852304	69.8384	0	0	2011-10-31	2011-11-24	2011-11-28	2011	28	24	4	470	0	1	1	0
2278995	65.3562	0	1	2011-11-16	2011-11-25	2011-11-28	2011	12	9	3	470	0	1	1	0
2552211	68.1452	1	0	2011-11-15	2011-11-25	2011-11-30	2011	15	10	5	277	1.042	1	0	0
2694489	49.0603	1	0	2011-11-12	2011-11-25	2011-11-28	2011	16	13	3	557	3.7678	1	0	0
2104278	87.8986	1	0	2011-11-11	2011-11-28	2011-12-05	2011	24	17	7	78	1.6157	1	0	0
2120894	78.8767	1	1	2011-09-13	2011-11-28	2011-11-29	2011	77	76	1	565	5.0606	0	0	0
2532163	73.5753	0	0	2011-11-12	2011-11-28	2011-12-01	2011	19	16	3	533	4.4301	1	1	0
2860660	50.8438	0	0	2011-11-08	2011-11-29	2011-11-30	2011	22	21	1	14	1.8799	1	1	0
2065384	95.0356	1	0	2011-11-17	2011-11-30	2011-12-01	2011	14	13	1	102	0.9993	1	0	0
2911121	86.2904	1	0	2011-11-24	2011-11-30	2011-12-03	2011	9	6	3	880	3.428	1	1	0
2091515	93.789	1	0	2011-11-28	2011-12-01	2011-12-02	2011	4	3	1	14	1.8799	1	0	0
2096309	89.4247	1	1	2011-11-22	2011-12-01	2011-12-05	2011	13	9	4	2	3.1419	1	1	0
2565852	68.9671	0	0	2011-11-28	2011-12-01	2011-12-02	2011	4	3	1	463	1.2225	1	1	0
2127736	85.8904	1	0	2011-11-17	2011-12-05	2011-12-12	2011	25	18	7	14	1.8799	1	1	0
2610274	86.3288	0	0	2011-11-23	2011-12-05	2011-12-07	2011	14	12	2	11	1.2982	1	0	0
2850242	81.9014	1	0	2011-11-28	2011-12-05	2011-12-07	2011	9	7	2	429	1.9301	1	0	0
2492240	63.9726	0	0	2011-12-05	2011-12-07	2011-12-12	2011	7	2	5	82	1.9136	1	0	0
2303227	59.9781	1	0	2011-12-08	2011-12-09	2011-12-16	2011	8	1	7	463	1.2225	1	1	1
2907995	68.4329	0	0	2011-11-04	2011-12-12	2011-12-19	2011	45	38	7	470	0	1	0	0
2587903	80.2822	1	0	2011-11-20	2011-12-13	2011-12-15	2011	25	23	2	533	4.4301	1	0	0
2274156	86.9014	1	0	2011-11-26	2011-12-14	2011-12-20	2011	24	18	6	89	1.3134	1	0	0
2272244	80.2247	0	0	2011-12-06	2011-12-15	2011-12-17	2011	11	9	2	574	2.7359	1	1	0
2486598	87.6822	0	1	2011-12-08	2011-12-21	2011-12-22	2011	14	13	1	470	0	1	1	0
2560345	79.2685	1	0	2011-12-05	2011-12-21	2011-12-22	2011	17	16	1	470	0	1	0	0
2196556	88.3151	0	1	2011-11-25	2011-12-22	2011-12-23	2011	28	27	1	236	1.4113	1	0	0
2481861	59.0192	0	0	2011-12-11	2011-12-22	2012-01-09	2012	29	11	18	880	3.428	1	0	0
2861545	48.7342	1	0	2011-12-15	2011-12-22	2011-12-23	2011	8	7	1	274	2.2242	1	0	0
2571549	55.1452	0	0	2011-10-27	2011-12-23	2012-01-16	2012	81	57	24	539	6.6154	1	1	0
2595594	85.5863	1	1	2011-12-23	2011-12-29	2011-12-30	2011	7	6	1	470	0	1	1	0
2546215	62.4082	0	1	2011-10-31	2011-12-30	2012-01-04	2012	65	60	5	546	9.2428	1	0	0
2838825	83.811	1	1	2011-12-20	2011-12-30	2012-01-02	2012	13	10	3	567	6.3047	0	0	0
2232243	91.8493	0	0	2011-12-30	2012-01-02	2012-01-03	2012	4	3	1	294	0.88	1	0	0
2247327	83.7781	1	0	2011-12-15	2012-01-02	2012-01-04	2012	20	18	2	90	0.798	1	0	0
2282664	62.9233	0	0	2011-12-29	2012-01-02	2012-01-03	2012	5	4	1	172	1.9108	1	0	0
2911849	85.6493	1	0	2011-12-07	2012-01-02	2012-01-03	2012	27	26	1	733	2.2174	1	0	0
2516148	91.6767	0	0	2011-12-14	2012-01-03	2012-01-04	2012	21	20	1	533	4.1604	1	0	0
2077868	86.5425	1	1	2011-12-21	2012-01-04	2012-01-05	2012	15	14	1	818	3.1545	1	0	0
2287245	87.2329	0	0	2011-12-23	2012-01-04	2012-01-05	2012	13	12	1	532	1.9725	1	1	0
2503642	87.0575	1	0	2011-12-21	2012-01-05	2012-01-09	2012	19	15	4	188	1.0057	1	0	0
2239249	69.8904	0	0	2012-01-08	2012-01-09	2012-01-10	2012	2	1	1	10	2.8078	1	0	0
2850588	88.3452	1	0	2011-12-26	2012-01-09	2012-01-10	2012	15	14	1	14	1.6748	1	1	0
2475955	92.1507	1	0	2011-12-28	2012-01-10	2012-01-11	2012	14	13	1	551	1.678	1	0	0
2911131	77.2164	0	0	2011-11-27	2012-01-10	2012-01-12	2012	46	44	2	878	26.5935	1	1	0
2058004	65.1288	0	0	2011-12-27	2012-01-13	2012-01-16	2012	20	17	3	82	1.8145	1	1	0
2285252	85.4493	1	0	2012-01-05	2012-01-13	2012-01-19	2012	14	8	6	14	1.6748	1	0	0
2217093	78.2603	0	0	2012-01-07	2012-01-18	2012-01-20	2012	13	11	2	205	1.436	1	1	0
2807102	87	1	1	2012-01-11	2012-01-18	2012-01-19	2012	8	7	1	172	1.9108	1	0	0
2201141	76.6247	1	0	2012-01-05	2012-01-23	2012-01-31	2012	26	18	8	588	1.2594	1	1	0
2228618	77.4877	0	0	2012-01-19	2012-01-23	2012-03-15	2012	56	4	52	813	0.8585	1	0	0
2187122	92.8438	1	0	2012-01-17	2012-01-24	2012-02-02	2012	16	7	9	890	0.847	1	0	0
2295284	47.4082	1	0	2012-01-15	2012-01-24	2012-01-27	2012	12	9	3	566	2.1012	1	0	0
2771351	85.6685	0	0	2012-01-17	2012-01-24	2012-01-25	2012	8	7	1	11	1.3134	1	0	0
2822561	77.4986	0	0	2012-01-07	2012-01-24	2012-02-22	2012	46	17	29	533	4.1604	1	0	1
2041180	78.2329	0	1	2012-01-11	2012-01-25	2012-02-08	2012	28	14	14	263	2.4139	0	1	0
2280504	65.1041	1	0	2011-12-28	2012-01-25	2012-02-02	2012	36	28	8	210	2.9064	1	0	0
2292394	87.1534	1	0	2012-01-17	2012-01-25	2012-02-03	2012	17	8	9	14	1.6748	1	0	0
2304667	58.9945	0	0	2011-12-28	2012-01-25	2012-01-26	2012	29	28	1	64	1.6145	1	0	0
2615622	76.7233	1	1	2011-11-20	2012-01-25	2012-01-26	2012	67	66	1	877	43.4724	1	0	0
2130468	82.9096	1	0	2012-01-09	2012-01-26	2012-01-27	2012	18	17	1	541	2.2282	1	0	0
2747855	80.8055	1	0	2012-01-17	2012-01-26	2012-02-07	2012	21	9	12	543	2.0506	1	0	0
2568317	74.5123	1	1	2012-01-11	2012-01-27	2012-01-30	2012	19	16	3	452	0.9812	1	0	0
2645841	60.9945	1	0	2012-01-25	2012-01-27	2012-01-30	2012	5	2	3	463	1.0886	1	0	0
2794190	86.2082	0	0	2012-01-17	2012-01-27	2012-02-01	2012	15	10	5	139	0.6878	1	0	0
2800697	90.8877	1	0	2012-01-16	2012-01-27	2012-03-07	2012	51	11	40	127	1.3004	1	0	0
2608489	82.1068	0	0	2012-01-24	2012-01-30	2012-02-01	2012	8	6	2	14	1.6748	1	0	0
2179203	67.1151	0	1	2011-11-11	2012-01-31	2012-02-06	2012	87	81	6	556	4.8507	1	0	0
2197850	78.6301	0	0	2012-01-13	2012-01-31	2012-03-19	2012	66	18	48	541	2.2282	1	0	0
2621681	66.3096	1	0	2012-01-23	2012-02-03	2012-02-08	2012	16	11	5	101	0.9994	1	0	0
2263558	101.384	1	1	2012-01-29	2012-02-06	2012-02-15	2012	17	8	9	818	3.1545	1	0	0
2781724	91.7753	1	0	2012-02-01	2012-02-07	2012-02-14	2012	13	6	7	568	3.6291	1	0	1
2555355	48.874	0	1	2012-01-02	2012-02-08	2012-03-23	2012	81	37	44	878	26.5935	1	0	0
2566597	79.9342	1	1	2011-12-17	2012-02-08	2012-03-13	2012	87	53	34	549	10.4427	1	0	0
2663704	89.7479	1	0	2011-08-08	2012-02-09	2012-03-22	2012	227	185	42	430	1.3875	1	0	0
2078897	78.6986	1	0	2012-01-14	2012-02-10	2012-02-20	2012	37	27	10	584	4.1633	1	0	0
[truncated: 1,016 more rows]
